# Supplementary material for: Mpath maps multi-branching single-cell trajectories revealing progenitor cell progression during development
Source: Nat Commun. 2016 Jun 30;7:11988. doi: 10.1038/ncomms11988 (PMC4931327; doi:10.1038/ncomms11988)
Supplement: Supplementary Data 1 — include differentially expressed genes (DEGs) between Mpath designated landmark preDC_a (early uncommitted preDCs), preDC_c (late cDC2- committed preDCs, i.e. pre-cDC2) and preDC_d (late cDC1-committed preDCs, i.e. pre-cDC1). The DEGs were identified using ANOVA followed by post-hoc Tukey's test. P values were adjusted for multi-test correction using Benjamini-Hochberg. Genes that were differentially expressed between any two landmarks were included. Cluster analysis of the DEGS identified 5 distinct clusters as shown in Supplementary Figure 2a. The gene cluster column indicates which cluster individual genes belong to (Supplementary Figure 2a). The marker type column labels individual DEGs as markers for early pre-DC, pre-cDC1, pre-cDC2, or pre-cDC1 and precDC2 in common. The Location and Type columns indicate the location and type of the protein- product of each gene as defined by Ingenuity Pathway Analysis (IPA). The rest columns indicate the log2 fold change and adjust p values for the comparisons between each pair of landmarks. [file ncomms11988-s2.xlsx]

## Sheet: Markers identified by ANOVA
Supplementary Data 1: Differentially expressed genes between preDC_a (early uncommitted preDCs), preDC_c (late cDC2-committed preDCs) and preDC_d (cDC1-committed preDCs). The DEGs were identified using ANOVA.
gene_symbol	gene cluster	marker type	Location	Type	log2FC pre-cDC1 vs pre-cDC2	p.adj pre-cDC1 vs pre-cDC2	log2FC early pre-DC vs pre-cDC2	p.adj early pre-DC vs pre-cDC2	Log2FC early pre-DC vs pre-cDC1	p.adj early pre-DC vs pre-cDC1
Apobec3	1	early pre-DC marker	Cytoplasm	enzyme	1.37899	0.238091	2.14585	0.00548495	0.766862	0.83017
Cmah	1	early pre-DC marker	Cytoplasm	enzyme	2.21805	0.0711	2.60764	0.0155875	0.389594	0.999278
Cox5a	1	early pre-DC marker	Cytoplasm	enzyme	3.26688	0.0144437	2.74057	0.0750727	-0.526309	0.998769
Fdps	1	early pre-DC marker	Cytoplasm	enzyme	2.75133	0.357968	4.26735	0.0181056	1.51603	0.894551
Fkbp1a	1	early pre-DC marker	Cytoplasm	enzyme	3.34668	0.0243587	2.8161	0.104705	-0.530579	0.999192
Naa50	1	early pre-DC marker	Cytoplasm	enzyme	3.48366	0.0190765	3.53896	0.0160775	0.0553043	1
Ndufs8	1	early pre-DC marker	Cytoplasm	enzyme	2.70986	0.221607	3.75648	0.0183538	1.04662	0.970063
Paics	1	early pre-DC marker	Cytoplasm	enzyme	2.11427	0.324525	4.09165	0.000576441	1.97738	0.311566
Ppia	1	early pre-DC marker	Cytoplasm	enzyme	0.74008	0.0256644	0.870752	0.00367611	0.130673	0.998431
Prdx2	1	early pre-DC marker	Cytoplasm	enzyme	1.01964	0.970452	3.58219	0.0100049	2.56254	0.108279
Prdx4	1	early pre-DC marker	Cytoplasm	enzyme	0.0195315	1	3.951	0.0188645	3.93147	0.00820417
Ptges3	1	early pre-DC marker	Cytoplasm	enzyme	1.47913	0.0579391	1.66727	0.018678	0.188143	0.9999
Txn1	1	early pre-DC marker	Cytoplasm	enzyme	2.0206	0.277543	2.7299	0.0382225	0.709301	0.986804
Ube2a	1	early pre-DC marker	Cytoplasm	enzyme	-2.29173	0.350693	0.768887	0.995553	3.06062	0.0355161
Tk1	1	early pre-DC marker	Cytoplasm	kinase	2.0066	0.590573	4.01919	0.00705795	2.01259	0.485992
2010107E04Rik	1	early pre-DC marker	Cytoplasm	other	3.18181	0.0141711	2.62733	0.0835094	-0.554474	0.99794
Anp32e	1	early pre-DC marker	Cytoplasm	other	1.57834	0.798007	3.69574	0.0115427	2.1174	0.359285
Canx	1	early pre-DC marker	Cytoplasm	other	0.942043	0.82051	2.035	0.0361846	1.09296	0.589516
Cops3	1	early pre-DC marker	Cytoplasm	other	1.69486	0.773707	3.66074	0.020688	1.96588	0.516505
Mrpl42	1	early pre-DC marker	Cytoplasm	other	3.82721	0.0148853	3.22636	0.073811	-0.60085	0.998976
Mrps5	1	early pre-DC marker	Cytoplasm	other	1.79339	0.693135	3.27047	0.0480946	1.47708	0.804246
Pum2	1	early pre-DC marker	Cytoplasm	other	2.15552	0.323333	3.98209	0.00123862	1.82658	0.44086
Rbm3	1	early pre-DC marker	Cytoplasm	other	2.47474	0.043741	2.29123	0.0820233	-0.183504	0.999997
Stmn1	1	early pre-DC marker	Cytoplasm	other	1.06256	0.925765	2.89208	0.0244447	1.82953	0.319755
Uqcc2	1	early pre-DC marker	Cytoplasm	other	3.59061	0.00730082	2.43548	0.202855	-1.15513	0.904875
Atp5b	1	early pre-DC marker	Cytoplasm	transporter	1.95666	0.0998653	2.73203	0.003165	0.775367	0.930361
Bcl2	1	early pre-DC marker	Cytoplasm	transporter	-0.872579	0.975399	2.17812	0.215754	3.0507	0.00611306
Sec24d	1	early pre-DC marker	Cytoplasm	transporter	1.05519	0.921337	3.49855	0.00172976	2.44336	0.0484955
Sec61b	1	early pre-DC marker	Cytoplasm	transporter	2.30762	0.027661	1.59371	0.321856	-0.713909	0.957375
Mif	1	early pre-DC marker	Extracellular Space	cytokine	2.14448	0.288678	3.76081	0.00182316	1.61633	0.560175
Adarb2	1	early pre-DC marker	Nucleus	enzyme	0.525459	0.883134	1.38931	0.0120389	0.863849	0.260539
Brip1	1	early pre-DC marker	Nucleus	enzyme	1.22752	0.657726	2.5614	0.00847921	1.33388	0.452925
Dnmt1	1	early pre-DC marker	Nucleus	enzyme	1.11088	0.873884	2.52326	0.0473958	1.41238	0.575114
Dut	1	early pre-DC marker	Nucleus	enzyme	2.45841	0.0519719	4.16594	1.73881e-05	1.70753	0.303927
Hells	1	early pre-DC marker	Nucleus	enzyme	1.7964	0.569333	3.81969	0.00246964	2.02329	0.3097
Lig1	1	early pre-DC marker	Nucleus	enzyme	2.15269	0.379445	4.97005	3.99578e-05	2.81736	0.0516622
Mcm5	1	early pre-DC marker	Nucleus	enzyme	0.217326	0.999998	3.21236	0.0155252	2.99504	0.0143512
Mcm7	1	early pre-DC marker	Nucleus	enzyme	1.12068	0.909421	2.81619	0.0358879	1.69551	0.437643
Pcna	1	early pre-DC marker	Nucleus	enzyme	3.61972	0.00144139	4.6849	7.93811e-06	1.06517	0.892738
Prim1	1	early pre-DC marker	Nucleus	enzyme	0.658092	0.998972	4.07448	0.00832999	3.41639	0.0252856
Ran	1	early pre-DC marker	Nucleus	enzyme	1.50013	0.486961	2.82718	0.00555907	1.32705	0.547247
Rbbp4	1	early pre-DC marker	Nucleus	enzyme	0.966994	0.961663	3.33246	0.0070465	2.36546	0.0938032
Rrm2	1	early pre-DC marker	Nucleus	enzyme	1.70504	0.738074	3.32844	0.0385432	1.6234	0.709481
Cdk4	1	early pre-DC marker	Nucleus	kinase	3.40665	0.018875	3.24238	0.031187	-0.164272	1
Cdk6	1	early pre-DC marker	Nucleus	kinase	2.67725	0.00436338	3.89601	2.66879e-06	1.21876	0.563576
2700029M09Rik	1	early pre-DC marker	Nucleus	other	1.12936	0.964961	3.4323	0.0338435	2.30295	0.28742
Alyref	1	early pre-DC marker	Nucleus	other	3.09378	1.38544e-05	2.53471	0.000800296	-0.559078	0.970787
Ccne2	1	early pre-DC marker	Nucleus	other	1.24849	0.833786	3.04658	0.0122544	1.79808	0.327244
Hmgn2	1	early pre-DC marker	Nucleus	other	2.0875	0.199142	4.25851	2.29809e-05	2.17101	0.0975372
Kntc1	1	early pre-DC marker	Nucleus	other	0.524346	0.993592	2.29047	0.0165511	1.76613	0.0868699
Nasp	1	early pre-DC marker	Nucleus	other	1.57088	0.684879	3.13731	0.0185404	1.56643	0.59725
Ranbp1	1	early pre-DC marker	Nucleus	other	2.58758	0.031616	2.33306	0.0768622	-0.254516	0.999972
Slbp	1	early pre-DC marker	Nucleus	other	1.13136	0.838667	2.67264	0.0189919	1.54129	0.409861
Snrpd1	1	early pre-DC marker	Nucleus	other	3.33834	0.00350663	2.69566	0.0405387	-0.642688	0.992399
Spin1	1	early pre-DC marker	Nucleus	other	1.45066	0.87259	3.73579	0.0131403	2.28513	0.289661
Srsf7	1	early pre-DC marker	Nucleus	other	2.05135	0.131291	2.77352	0.00839677	0.722173	0.970064
Ssrp1	1	early pre-DC marker	Nucleus	other	1.89543	0.461703	3.18274	0.0177102	1.28732	0.810349
Topbp1	1	early pre-DC marker	Nucleus	other	0.98624	0.938815	2.90569	0.0158154	1.91945	0.218662
Wdr76	1	early pre-DC marker	Nucleus	other	-0.857291	0.957696	1.41893	0.615767	2.27622	0.0418853
Wiz	1	early pre-DC marker	Nucleus	other	1.06665	0.726693	2.49672	0.00434228	1.43007	0.262224
E2f8	1	early pre-DC marker	Nucleus	transcription regulator	-0.36052	0.999903	2.13466	0.228458	2.49518	0.0481862
Hmga1	1	early pre-DC marker	Nucleus	transcription regulator	2.23028	0.320298	3.5736	0.0089206	1.34332	0.821002
Hmgn1	1	early pre-DC marker	Nucleus	transcription regulator	1.39085	0.691157	2.78715	0.0190117	1.3963	0.595967
Invs	1	early pre-DC marker	Nucleus	transcription regulator	0.346839	0.998787	1.79566	0.0423483	1.44882	0.121993
Thrap3	1	early pre-DC marker	Nucleus	transcription regulator	1.03698	0.954572	2.91632	0.0442685	1.87933	0.377312
Uhrf1	1	early pre-DC marker	Nucleus	transcription regulator	2.25106	0.169252	4.64898	8.36619e-06	2.39793	0.0651966
Smc1a	1	early pre-DC marker	Nucleus	transporter	-0.370634	0.999934	2.90785	0.052202	3.27849	0.00648705
AI662270	1	early pre-DC marker	Other	other	2.61959	0.0467468	3.28482	0.00368588	0.665236	0.989911
Nutf2-ps1	1	early pre-DC marker	Other	other	3.22088	0.045022	3.27421	0.0388435	0.0533297	1
Tbcb	1	early pre-DC marker	Other	other	4.12676	0.0128295	2.67442	0.311265	-1.45234	0.883377
Tmem263	1	early pre-DC marker	Other	other	3.4787	0.0376155	3.17698	0.0802163	-0.301721	0.99999
Krtcap2	1	early pre-DC marker	Plasma Membrane	enzyme	2.69749	0.0280393	4.178	2.94444e-05	1.48051	0.52718
Gria3	1	early pre-DC marker	Plasma Membrane	ion channel	0.113313	1	4.04058	0.00142479	3.92726	0.000636373
Ephb2	1	early pre-DC marker	Plasma Membrane	kinase	0.00792564	1	0.646347	0.0463469	0.638422	0.0251949
Cpeb4	1	early pre-DC marker	Plasma Membrane	other	0.297364	0.92528	0.79906	0.0274378	0.501696	0.344376
Cd300c	1	early pre-DC marker	Plasma Membrane	transmembrane receptor	-0.584409	0.998254	2.87813	0.0398567	3.46253	0.00167339
Acnat1	2	early pre-DC marker	Cytoplasm	enzyme	-1.78009	0.288259	0.565472	0.995709	2.34557	0.0251731
Blvra	2	early pre-DC marker	Cytoplasm	enzyme	1.44768	0.851271	3.26349	0.0364724	1.81581	0.545275
Cox6a2	2	early pre-DC marker	Cytoplasm	enzyme	0.435893	0.999924	3.77965	0.0160129	3.34376	0.0258513
Cox6b1	2	early pre-DC marker	Cytoplasm	enzyme	2.09555	0.166026	3.12343	0.0038906	1.02788	0.867983
Ebp	2	early pre-DC marker	Cytoplasm	enzyme	-0.866647	0.995936	2.80676	0.264311	3.67341	0.0220619
Farsa	2	early pre-DC marker	Cytoplasm	enzyme	0.979197	0.98066	3.55722	0.0161794	2.57803	0.130771
Fth1	2	early pre-DC marker	Cytoplasm	enzyme	-0.715577	0.743867	0.577469	0.898121	1.29305	0.0407399
Hacl1	2	early pre-DC marker	Cytoplasm	enzyme	0.262553	0.999559	1.65023	0.0294015	1.38768	0.068521
Kars	2	early pre-DC marker	Cytoplasm	enzyme	0.0806429	1	3.5054	0.063764	3.42476	0.0402515
Kmo	2	early pre-DC marker	Cytoplasm	enzyme	-3.86737	0.00245889	0.525095	0.999405	4.39247	6.21372e-05
Lta4h	2	early pre-DC marker	Cytoplasm	enzyme	1.05315	0.975627	4.04524	0.0049906	2.9921	0.0556076
Ndufs3	2	early pre-DC marker	Cytoplasm	enzyme	2.51316	0.285889	3.61105	0.0223968	1.09789	0.956576
Pfas	2	early pre-DC marker	Cytoplasm	enzyme	0.98714	0.909453	2.50215	0.0331073	1.51501	0.418438
Pgls	2	early pre-DC marker	Cytoplasm	enzyme	0.492732	0.999729	3.59305	0.0132708	3.10031	0.0280624
Rac2	2	early pre-DC marker	Cytoplasm	enzyme	-1.29618	0.567402	1.11486	0.740121	2.41104	0.0053508
Rexo2	2	early pre-DC marker	Cytoplasm	enzyme	3.20796	0.0459888	6.64397	3.79641e-08	3.43601	0.0102248
Rnaset2b	2	early pre-DC marker	Cytoplasm	enzyme	0.164897	1	3.70065	0.00618573	3.53575	0.0040566
Upb1	2	early pre-DC marker	Cytoplasm	enzyme	0.303439	0.999952	2.87389	0.0124212	2.57045	0.0182624
Map3k4	2	early pre-DC marker	Cytoplasm	kinase	0.0174893	1	1.79455	0.0130308	1.77706	0.00569726
Pkmyt1	2	early pre-DC marker	Cytoplasm	kinase	-0.443161	0.9992	2.0861	0.139912	2.52926	0.0138289
Stk4	2	early pre-DC marker	Cytoplasm	kinase	-1.17062	0.962266	2.74993	0.197775	3.92055	0.0038408
1700026L06Rik	2	early pre-DC marker	Cytoplasm	other	1.16831	0.816552	3.02735	0.00428107	1.85905	0.18406
Arrdc1	2	early pre-DC marker	Cytoplasm	other	2.08325	0.434203	4.6185	0.000216382	2.53526	0.120948
Bex6	2	early pre-DC marker	Cytoplasm	other	-1.40159	0.90271	4.79371	0.000500931	6.1953	1.59675e-07
Carhsp1	2	early pre-DC marker	Cytoplasm	other	-0.120728	0.999999	1.47787	0.132616	1.5986	0.0404717
Dynlt1c	2	early pre-DC marker	Cytoplasm	other	-1.10478	0.598641	0.8825	0.825209	1.98728	0.0110927
Golga7	2	early pre-DC marker	Cytoplasm	other	-2.65384	0.344327	1.0117	0.990029	3.66554	0.024395
Klhl9	2	early pre-DC marker	Cytoplasm	other	0.680973	0.995969	3.04695	0.0281922	2.36598	0.118097
Mpc1	2	early pre-DC marker	Cytoplasm	other	2.90045	0.153264	3.42316	0.0456622	0.52271	0.999592
Rps4l	2	early pre-DC marker	Cytoplasm	other	0.19467	0.999996	2.52317	0.0215758	2.3285	0.0223086
Smim24	2	early pre-DC marker	Cytoplasm	other	0.325287	0.999938	3.02584	0.0100649	2.70055	0.0153778
Wdr44	2	early pre-DC marker	Cytoplasm	other	-0.60749	0.967681	1.53249	0.155555	2.13998	0.00280427
Lgmn	2	early pre-DC marker	Cytoplasm	peptidase	-0.137444	0.999329	0.65874	0.147902	0.796184	0.0158592
Psma2	2	early pre-DC marker	Cytoplasm	peptidase	1.36145	0.879596	3.13168	0.0463584	1.77023	0.559263
Scpep1	2	early pre-DC marker	Cytoplasm	peptidase	-3.99496	0.0115217	-0.261554	0.999998	3.7334	0.0103127
Sec11a	2	early pre-DC marker	Cytoplasm	peptidase	0.412209	0.999966	3.69327	0.0380607	3.28106	0.0547028
Inpp4a	2	early pre-DC marker	Cytoplasm	phosphatase	0.37797	0.999724	2.91898	0.00636942	2.54101	0.0134659
Bzw1	2	early pre-DC marker	Cytoplasm	translation regulator	-0.446272	0.999542	2.69019	0.0411505	3.13646	0.00282645
Atp13a2	2	early pre-DC marker	Cytoplasm	transporter	-0.817856	0.980405	1.85317	0.385214	2.67102	0.0216359
Cope	2	early pre-DC marker	Cytoplasm	transporter	1.65522	0.83282	3.54646	0.0453197	1.89124	0.628888
Serinc3	2	early pre-DC marker	Cytoplasm	transporter	-0.489334	0.979853	1.664	0.0298033	2.15334	0.000282558
Snx18	2	early pre-DC marker	Cytoplasm	transporter	1.24205	0.900214	2.97158	0.0466407	1.72953	0.521955
Lgals1	2	early pre-DC marker	Extracellular Space	other	-0.164971	0.999982	1.77269	0.0154756	1.93767	0.00172748
Serpine2	2	early pre-DC marker	Extracellular Space	other	-1.28082	0.101824	0.105718	0.999998	1.38654	0.0275288
Slc43a3	2	early pre-DC marker	Extracellular Space	other	-0.00647186	1	2.94871	0.0703974	2.95518	0.0357175
Dhx9	2	early pre-DC marker	Nucleus	enzyme	0.583009	0.997966	3.35771	0.00539901	2.7747	0.0207345
Dkc1	2	early pre-DC marker	Nucleus	enzyme	2.38609	0.276693	3.50426	0.016373	1.11817	0.93489
Mcm4	2	early pre-DC marker	Nucleus	enzyme	1.31756	0.901193	5.26054	1.94864e-05	3.94297	0.00123369
Nle1	2	early pre-DC marker	Nucleus	enzyme	1.34259	0.632204	4.03968	7.28773e-06	2.69709	0.00381809
Pola2	2	early pre-DC marker	Nucleus	enzyme	0.495814	0.961016	1.57613	0.017574	1.08031	0.189614
Fgr	2	early pre-DC marker	Nucleus	kinase	-1.9913	0.13979	0.518587	0.99704	2.50989	0.0087264
Ipmk	2	early pre-DC marker	Nucleus	kinase	1.37355	0.496908	2.16829	0.0422354	0.794749	0.919041
Esr2	2	early pre-DC marker	Nucleus	ligand-dependent nuclear receptor	0.0744036	0.999998	1.34132	0.00149126	1.26692	0.0010818
Capg	2	early pre-DC marker	Nucleus	other	-0.90707	0.990225	3.77688	0.0129312	4.68395	0.000139533
Ccnd2	2	early pre-DC marker	Nucleus	other	1.30794	0.721217	3.21368	0.0019962	1.90574	0.166451
Cdca7	2	early pre-DC marker	Nucleus	other	0.126243	1	3.661	0.00180384	3.53475	0.000921099
Cenph	2	early pre-DC marker	Nucleus	other	-2.19787	0.161309	1.08858	0.901285	3.28645	0.00107322
Gatad1	2	early pre-DC marker	Nucleus	other	-0.626232	0.998285	3.0258	0.0484362	3.65203	0.00222602
Hmgn3	2	early pre-DC marker	Nucleus	other	-0.337328	0.999951	2.84202	0.0406724	3.17934	0.00494394
Net1	2	early pre-DC marker	Nucleus	other	0.0347149	1	2.75028	0.0396242	2.71556	0.0211177
Nucb2	2	early pre-DC marker	Nucleus	other	1.15684	0.946848	4.00963	0.0028221	2.85279	0.0546835
Plac8	2	early pre-DC marker	Nucleus	other	0.30567	0.999045	2.33372	0.000416133	2.02805	0.00122848
2015-09-11	2	early pre-DC marker	Nucleus	other	-2.17702	0.533891	2.50822	0.344597	4.68524	0.000360268
Arid1b	2	early pre-DC marker	Nucleus	transcription regulator	1.06696	0.840977	2.47187	0.0240963	1.40491	0.460257
Asb6	2	early pre-DC marker	Nucleus	transcription regulator	0.64123	0.987776	3.16518	0.000674111	2.52395	0.00633573
Bcl11a	2	early pre-DC marker	Nucleus	transcription regulator	-1.65331	0.698837	1.56666	0.753396	3.21997	0.0119647
Dnajb6	2	early pre-DC marker	Nucleus	transcription regulator	1.55153	0.775184	3.7943	0.00477949	2.24277	0.233778
Hmgb1	2	early pre-DC marker	Nucleus	transcription regulator	-0.10208	0.999999	1.40093	0.096908	1.50301	0.0280547
Huwe1	2	early pre-DC marker	Nucleus	transcription regulator	-0.589373	0.998796	2.27502	0.283862	2.86439	0.0377279
Mef2c	2	early pre-DC marker	Nucleus	transcription regulator	1.65405	0.555215	3.48094	0.00244609	1.82689	0.320652
Myb	2	early pre-DC marker	Nucleus	transcription regulator	0.701839	0.979735	2.4482	0.02286	1.74636	0.17453
Rfc1	2	early pre-DC marker	Nucleus	transcription regulator	-1.20497	0.856453	1.65769	0.535684	2.86267	0.0100477
Runx1	2	early pre-DC marker	Nucleus	transcription regulator	-1.31381	0.86961	2.28515	0.256806	3.59896	0.00194242
Runx2	2	early pre-DC marker	Nucleus	transcription regulator	-2.49781	0.124859	2.7748	0.0577231	5.27261	1.22651e-07
Spib	2	early pre-DC marker	Nucleus	transcription regulator	-1.09662	0.748462	1.03653	0.798804	2.13315	0.0207845
Tada2a	2	early pre-DC marker	Nucleus	transcription regulator	0.928899	0.945897	2.61714	0.0320451	1.68824	0.329947
Tceb2	2	early pre-DC marker	Nucleus	transcription regulator	2.25274	0.105758	2.8911	0.010616	0.638361	0.98963
Tcf19	2	early pre-DC marker	Nucleus	transcription regulator	2.56807	0.230071	3.92323	0.00636409	1.35516	0.860812
Tcf4	2	early pre-DC marker	Nucleus	transcription regulator	-1.2936	0.762543	2.4819	0.0560949	3.7755	4.34195e-05
6030443J06Rik	2	early pre-DC marker	Other	other	0.154993	0.999957	1.84605	0.000592379	1.69106	0.000711828
C030017K20Rik	2	early pre-DC marker	Other	other	-0.683032	0.609747	0.803271	0.396155	1.4863	0.00084375
Eldr	2	early pre-DC marker	Other	other	-0.000203443	1	2.07716	0.0776953	2.07736	0.0409579
Gm10193	2	early pre-DC marker	Other	other	-1.78088	0.756921	1.74062	0.777784	3.5215	0.0191942
Gm13092	2	early pre-DC marker	Other	other	1.7822	0.38118	3.02078	0.00790848	1.23858	0.736574
Gm14161	2	early pre-DC marker	Other	other	0.0907585	1	2.38508	0.0535637	2.29432	0.0382322
Gm14342	2	early pre-DC marker	Other	other	-0.750876	0.710681	1.32867	0.0705685	2.07955	4.34043e-05
Gm16386	2	early pre-DC marker	Other	other	0.0152775	1	2.932	7.94564e-05	2.91672	1.58162e-05
Gm26782	2	early pre-DC marker	Other	other	-1.33515	0.312772	1.27646	0.371304	2.61162	8.99948e-05
Pcdhgb4	2	early pre-DC marker	Other	other	0.153175	0.999951	1.67366	0.00182324	1.52048	0.00242512
Prorsd1	2	early pre-DC marker	Other	other	-0.517921	0.998923	2.26985	0.163236	2.78777	0.015974
Ralgps2	2	early pre-DC marker	Other	other	-0.0144437	1	2.56464	0.00167594	2.57908	0.000418124
Rpl22l1	2	early pre-DC marker	Other	other	-0.896718	0.976257	1.82859	0.48161	2.72531	0.0316826
Tex2	2	early pre-DC marker	Other	other	1.94276	0.440742	5.31818	1.80339e-06	3.37542	0.00369441
Tifab	2	early pre-DC marker	Other	other	-1.9452	0.481432	0.973726	0.973332	2.91893	0.0296241
Tmem107	2	early pre-DC marker	Other	other	0.681986	0.996474	3.05973	0.0337967	2.37774	0.132642
Tmem229b	2	early pre-DC marker	Other	other	-0.313249	0.999981	2.79037	0.0788087	3.10362	0.0142144
Xkrx	2	early pre-DC marker	Other	other	-0.127126	0.999994	1.50131	0.0294022	1.62843	0.00470775
Zcwpw1	2	early pre-DC marker	Other	other	-0.0377324	1	3.32908	0.00140775	3.36681	0.00030717
Cntn1	2	early pre-DC marker	Plasma Membrane	enzyme	-0.221949	0.985636	0.564049	0.305638	0.785998	0.0161497
Tgfbr1	2	early pre-DC marker	Plasma Membrane	kinase	-0.26062	0.999952	2.08023	0.0656443	2.34085	0.00941343
Amica1	2	early pre-DC marker	Plasma Membrane	other	1.97485	0.522477	3.18345	0.0415926	1.2086	0.903126
Cd7	2	early pre-DC marker	Plasma Membrane	other	-3.23418	0.000952848	4.24695	2.81126e-06	7.48113	8.20455e-14
Cd93	2	early pre-DC marker	Plasma Membrane	other	-1.42248	0.644341	0.903019	0.95151	2.3255	0.0437451
Ly6c2	2	early pre-DC marker	Plasma Membrane	other	-1.73995	0.9392	3.5494	0.254351	5.28934	0.00419877
Ly6d	2	early pre-DC marker	Plasma Membrane	other	0.648683	0.998275	5.08986	3.7552e-05	4.44118	0.000132473
Ly6e	2	early pre-DC marker	Plasma Membrane	other	0.961314	0.40262	2.24031	4.76622e-05	1.27899	0.0520484
Ly6g	2	early pre-DC marker	Plasma Membrane	other	-0.0617353	1	1.27833	0.0608585	1.34007	0.0189781
Pnn	2	early pre-DC marker	Plasma Membrane	other	-2.3487	0.178851	0.511339	0.999285	2.86004	0.0208328
Siglech	2	early pre-DC marker	Plasma Membrane	other	-0.34826	0.99995	5.10451	4.23008e-06	5.45277	6.25808e-08
Stoml2	2	early pre-DC marker	Plasma Membrane	other	2.27174	0.560941	4.36232	0.00893814	2.09058	0.568701
Tns1	2	early pre-DC marker	Plasma Membrane	other	0.44407	0.999682	3.9709	0.000489762	3.52683	0.00099827
Adam10	2	early pre-DC marker	Plasma Membrane	peptidase	-1.12964	0.917375	2.35737	0.164747	3.48702	0.00135539
Ptprf	2	early pre-DC marker	Plasma Membrane	phosphatase	0.230684	0.999955	3.9256	8.52869e-08	3.69492	4.9523e-08
Csf2rb2	2	early pre-DC marker	Plasma Membrane	transmembrane receptor	-0.177611	0.999997	1.94206	0.147554	2.11967	0.0436017
Itgax	2	early pre-DC marker	Plasma Membrane	transmembrane receptor	0.901295	0.920079	3.72916	2.34702e-05	2.82786	0.00116253
Sell	2	early pre-DC marker	Plasma Membrane	transmembrane receptor	0.651789	0.996067	4.72407	1.1362e-05	4.07228	5.87463e-05
Atp1b1	2	early pre-DC marker	Plasma Membrane	transporter	1.07078	0.884181	3.17882	0.00271514	2.10804	0.0925488
Slc41a2	2	early pre-DC marker	Plasma Membrane	transporter	-0.147401	0.999995	1.44178	0.168044	1.58918	0.0485659
Tfrc	2	early pre-DC marker	Plasma Membrane	transporter	0.690552	0.99829	5.38677	4.41311e-05	4.69622	0.000155849
Gm20721	2	early pre-DC marker	#N/A	#N/A	-0.998483	0.971557	2.75914	0.100414	3.75762	0.00146266
Gm22030	2	early pre-DC marker	#N/A	#N/A	-0.890542	0.741428	0.972261	0.646583	1.8628	0.00834487
Gm24085	2	early pre-DC marker	#N/A	#N/A	-1.22592	0.729161	1.50696	0.479418	2.73288	0.00302138
Gm25690	2	early pre-DC marker	#N/A	#N/A	-2.60555	0.315679	1.17632	0.969976	3.78187	0.0111006
Gm26727	2	early pre-DC marker	#N/A	#N/A	0.22709	0.997232	1.13269	0.0170226	0.905602	0.0672199
Gm29084	2	early pre-DC marker	#N/A	#N/A	-1.24343	0.948551	2.14048	0.518182	3.38391	0.0231541
Gm29562	2	early pre-DC marker	#N/A	#N/A	-1.31427	0.891628	3.55404	0.0111734	4.86831	1.162e-05
RP23-1B19.2	2	early pre-DC marker	#N/A	#N/A	-0.18445	0.999565	0.838283	0.274638	1.02273	0.0467768
Cybb	3	pre-cDC2 marker	Cytoplasm	enzyme	-6.36607	1.90477e-08	-3.68033	0.00513416	2.68575	0.0632003
Hpgd	3	pre-cDC2 marker	Cytoplasm	enzyme	-1.86795	0.00158923	-2.31313	2.66333e-05	-0.445175	0.96455
Ict1	3	pre-cDC2 marker	Cytoplasm	enzyme	-2.56899	0.329857	-4.07467	0.0110251	-1.50568	0.845865
Ifi30	3	pre-cDC2 marker	Cytoplasm	enzyme	-3.7635	0.00601517	-5.08952	2.98576e-05	-1.32602	0.84508
Mgst3	3	pre-cDC2 marker	Cytoplasm	enzyme	-2.41523	0.098747	-2.66398	0.0455781	-0.248742	0.999985
Ncf2	3	pre-cDC2 marker	Cytoplasm	enzyme	-3.55951	0.0115762	-1.71905	0.678384	1.84046	0.497326
Pla2g4a	3	pre-cDC2 marker	Cytoplasm	enzyme	-2.79845	0.04028	-2.00773	0.323865	0.790719	0.97926
Ralb	3	pre-cDC2 marker	Cytoplasm	enzyme	-0.998249	0.902706	-2.41871	0.0437041	-1.42046	0.500195
Adrbk2	3	pre-cDC2 marker	Cytoplasm	kinase	-1.66716	0.274969	-2.30895	0.029629	-0.641787	0.977257
Rps6kb1	3	pre-cDC2 marker	Cytoplasm	kinase	-3.55565	0.0357378	-2.62946	0.269813	0.926192	0.986025
Arpc5	3	pre-cDC2 marker	Cytoplasm	other	-2.01196	0.327785	-3.50195	0.00322149	-1.49	0.62107
Dnajc4	3	pre-cDC2 marker	Cytoplasm	other	-2.60842	0.0091705	-1.49362	0.437453	1.1148	0.70633
Rtn1	3	pre-cDC2 marker	Cytoplasm	other	-1.7936	0.000933276	-1.7936	0.000933276	-6.35603e-16	1
S100a4	3	pre-cDC2 marker	Cytoplasm	other	-4.65377	0.000218552	-3.62559	0.0102442	1.02818	0.956437
Serpinb1a	3	pre-cDC2 marker	Cytoplasm	other	-3.71523	0.0201322	-2.85323	0.165886	0.862	0.990083
Slfn2	3	pre-cDC2 marker	Cytoplasm	other	-1.9094	0.420393	-4.33234	0.000111323	-2.42294	0.0841838
Stard9	3	pre-cDC2 marker	Cytoplasm	other	-1.87294	0.0267244	-2.44031	0.000812047	-0.567371	0.961213
Tcp1	3	pre-cDC2 marker	Cytoplasm	other	-1.38719	0.682735	-2.70301	0.0235265	-1.31582	0.65521
Tppp3	3	pre-cDC2 marker	Cytoplasm	other	-1.79846	0.00227049	-2.12398	0.000123029	-0.325524	0.993733
Dusp3	3	pre-cDC2 marker	Cytoplasm	phosphatase	-2.18112	0.0202088	-1.59306	0.217882	0.588059	0.976308
S100a6	3	pre-cDC2 marker	Cytoplasm	transporter	-3.76156	0.0185887	-0.769422	0.997016	2.99214	0.0745242
Ccl9	3	pre-cDC2 marker	Extracellular Space	cytokine	-6.55485	5.64226e-11	-5.94314	3.01038e-09	0.611704	0.994569
Fn1	3	pre-cDC2 marker	Extracellular Space	enzyme	-2.64089	0.000906585	-1.30712	0.416515	1.33377	0.289504
Abhd15	3	pre-cDC2 marker	Extracellular Space	other	-1.94131	0.0342768	-0.977757	0.742321	0.963556	0.676741
Mtus1	3	pre-cDC2 marker	Extracellular Space	other	-2.98938	0.000518894	-3.38874	4.29262e-05	-0.39936	0.998353
Sepp1	3	pre-cDC2 marker	Extracellular Space	other	-4.99946	0.000214609	-3.22419	0.065618	1.77527	0.643351
Trf	3	pre-cDC2 marker	Extracellular Space	transporter	-2.23401	0.432518	-5.82742	5.53324e-06	-3.59341	0.00933988
Fcor	3	pre-cDC2 marker	Nucleus	enzyme	-3.37841	0.0001742	-2.46764	0.0186514	0.91077	0.875639
Trex1	3	pre-cDC2 marker	Nucleus	enzyme	-3.8788	0.0163627	-3.12179	0.109747	0.757006	0.996122
Nr4a2	3	pre-cDC2 marker	Nucleus	ligand-dependent nuclear receptor	-1.5165	0.208611	-2.22561	0.0082685	-0.709112	0.913501
Ccnl1	3	pre-cDC2 marker	Nucleus	other	-3.64791	0.0121649	-0.806997	0.993859	2.84091	0.0653486
Clec4a1	3	pre-cDC2 marker	Nucleus	other	-2.54554	1.82632e-07	-2.55687	1.58881e-07	-0.0113254	1
Gm1966	3	pre-cDC2 marker	Nucleus	other	-1.67398	0.45673	-2.85825	0.0141316	-1.18427	0.772806
Gvin1	3	pre-cDC2 marker	Nucleus	other	-1.81246	0.380598	-3.05142	0.0085528	-1.23895	0.752218
Lmo2	3	pre-cDC2 marker	Nucleus	other	-2.75007	0.0508475	-2.83491	0.0388577	-0.0848422	1
Lrwd1	3	pre-cDC2 marker	Nucleus	other	-1.43872	0.774216	-2.94886	0.0350181	-1.51014	0.643358
Mefv	3	pre-cDC2 marker	Nucleus	other	-2.41604	0.00445076	-2.47596	0.0031611	-0.0599196	1
Xaf1	3	pre-cDC2 marker	Nucleus	other	-2.11774	0.036786	-2.23995	0.0211577	-0.122212	0.999999
Zxdb	3	pre-cDC2 marker	Nucleus	other	-1.18549	4.39653e-05	-0.865392	0.00880649	0.320099	0.832142
AI607873	3	pre-cDC2 marker	Nucleus	transcription regulator	-2.31935	0.014682	-1.82743	0.118511	0.491923	0.993126
Atf3	3	pre-cDC2 marker	Nucleus	transcription regulator	-3.08045	0.000987184	-3.76751	1.78215e-05	-0.687057	0.971017
Bhlhe40	3	pre-cDC2 marker	Nucleus	transcription regulator	-1.91795	0.039676	-0.98833	0.735346	0.929617	0.719311
Fosb	3	pre-cDC2 marker	Nucleus	transcription regulator	-2.78134	0.00943371	-1.97433	0.17741	0.80701	0.949024
Ifi204	3	pre-cDC2 marker	Nucleus	transcription regulator	-1.10515	0.334344	-2.05061	0.00132399	-0.945459	0.439533
Irf7	3	pre-cDC2 marker	Nucleus	transcription regulator	-2.45563	0.0442801	-1.5955	0.469998	0.860131	0.937242
Junb	3	pre-cDC2 marker	Nucleus	transcription regulator	-1.91086	0.0477852	-1.51018	0.229845	0.400677	0.996932
Klf4	3	pre-cDC2 marker	Nucleus	transcription regulator	-3.36913	0.0101255	-2.10416	0.332846	1.26497	0.829646
Mphosph8	3	pre-cDC2 marker	Nucleus	transcription regulator	-2.56716	0.21022	-3.27506	0.037871	-0.707902	0.995638
Nfkbiz	3	pre-cDC2 marker	Nucleus	transcription regulator	-2.79304	0.00604639	-2.14263	0.0857045	0.650408	0.981551
Pydc4	3	pre-cDC2 marker	Nucleus	transcription regulator	-2.49085	0.000328513	-2.27723	0.00152164	0.213625	0.999895
Rel	3	pre-cDC2 marker	Nucleus	transcription regulator	-3.14432	0.00766693	-2.81288	0.0267596	0.33144	0.999894
Zbtb7b	3	pre-cDC2 marker	Nucleus	transcription regulator	-1.39168	1.33956e-06	-1.39168	1.33956e-06	-5.19029e-16	1
Zeb2	3	pre-cDC2 marker	Nucleus	transcription regulator	-4.37852	0.000507132	-1.201	0.929153	3.17752	0.0161037
Zfp36	3	pre-cDC2 marker	Nucleus	transcription regulator	-3.99787	0.0145439	-3.204	0.105096	0.793871	0.995388
Nav1	3	pre-cDC2 marker	Other	enzyme	-1.21479	0.46525	-2.16108	0.00940757	-0.946296	0.682274
Mir6385	3	pre-cDC2 marker	Other	microRNA	-2.00822	0.00272934	-2.00822	0.00272934	-2.55351e-16	1
2810433D01Rik	3	pre-cDC2 marker	Other	other	-0.897458	0.0218899	-1.14678	0.000810164	-0.249319	0.97315
4930477E14Rik	3	pre-cDC2 marker	Other	other	-0.82751	0.0273897	-1.18352	0.000153343	-0.356012	0.794338
4933433G15Rik	3	pre-cDC2 marker	Other	other	-0.892711	0.00862779	-0.742425	0.0567444	0.150286	0.997839
Dennd1c	3	pre-cDC2 marker	Other	other	-2.15983	0.0154949	-1.84084	0.0696968	0.318984	0.999328
Fam46a	3	pre-cDC2 marker	Other	other	-3.33268	0.00354802	-1.98143	0.292996	1.35126	0.684987
G430095P16Rik	3	pre-cDC2 marker	Other	other	-1.22657	0.227305	-1.69172	0.0204535	-0.465149	0.973717
Gm13846	3	pre-cDC2 marker	Other	other	-0.426338	0.00512337	-0.426338	0.00512337	-6.3699e-16	1
Gm15987	3	pre-cDC2 marker	Other	other	-3.7016	6.37065e-07	-3.59171	1.5057e-06	0.109891	1
Gm29371	3	pre-cDC2 marker	Other	other	-1.18213	0.38118	-1.70961	0.0428279	-0.527482	0.96734
Gm4883	3	pre-cDC2 marker	Other	other	-0.443121	0.0122239	-0.468415	0.00618035	-0.0252945	0.999999
Ifitm2	3	pre-cDC2 marker	Other	other	-5.38216	1.35523e-06	-6.94625	2.01371e-10	-1.56409	0.624842
Ifitm6	3	pre-cDC2 marker	Other	other	-4.2306	1.38836e-05	-5.18986	3.93017e-08	-0.959261	0.904994
Lrrc25	3	pre-cDC2 marker	Other	other	-2.1808	0.03787	-2.51955	0.00798427	-0.338755	0.999476
Mcemp1	3	pre-cDC2 marker	Other	other	-3.77109	5.90461e-12	-4.25249	1.07581e-13	-0.481404	0.955622
Phf11b	3	pre-cDC2 marker	Other	other	0.270633	0.999986	-2.44734	0.100656	-2.71797	0.0208554
Pld5	3	pre-cDC2 marker	Other	other	-0.50057	0.00118148	-0.50057	0.00118148	-1.11716e-16	1
Rpl23a-ps5	3	pre-cDC2 marker	Other	other	-0.21484	0.874839	-0.517998	0.0276432	-0.303157	0.439196
Tmem176b	3	pre-cDC2 marker	Other	other	-5.30727	0.000263713	-4.07721	0.013532	1.23006	0.946754
Trafd1	3	pre-cDC2 marker	Other	other	-2.01594	0.209698	-3.74781	0.000204728	-1.73187	0.297298
Snx21	3	pre-cDC2 marker	Other	transporter	-1.41132	0.14302	-2.24546	0.00098623	-0.834135	0.689074
Sulf2	3	pre-cDC2 marker	Plasma Membrane	enzyme	-1.47907	0.0529669	-2.07652	0.000807976	-0.597446	0.886057
Ccr1	3	pre-cDC2 marker	Plasma Membrane	G-protein coupled receptor	-1.38674	1.37753e-05	-1.3117	4.95403e-05	0.0750401	0.999987
Cx3cr1	3	pre-cDC2 marker	Plasma Membrane	G-protein coupled receptor	-4.35559	0.000391094	-1.92005	0.507502	2.43554	0.131547
Cysltr1	3	pre-cDC2 marker	Plasma Membrane	G-protein coupled receptor	-2.99116	0.00152338	-4.08021	2.20531e-06	-1.08905	0.738156
Gpr141	3	pre-cDC2 marker	Plasma Membrane	G-protein coupled receptor	-2.50297	0.000401978	-2.45121	0.000583536	0.0517606	1
Gpr19	3	pre-cDC2 marker	Plasma Membrane	G-protein coupled receptor	-2.20035	0.00221476	-1.96804	0.00995261	0.232309	0.999804
Kcne3	3	pre-cDC2 marker	Plasma Membrane	ion channel	-1.90296	1.48272e-06	-1.9526	7.1243e-07	-0.0496384	1
App	3	pre-cDC2 marker	Plasma Membrane	other	-1.38601	0.00320575	-1.71623	7.52142e-05	-0.330218	0.972679
Cd209a	3	pre-cDC2 marker	Plasma Membrane	other	-9.25524	9.64784e-14	-8.20905	1.5099e-13	1.04619	0.928911
Cd209d	3	pre-cDC2 marker	Plasma Membrane	other	-2.76949	0.0237204	-0.464413	0.999283	2.30508	0.0626477
Clec4b1	3	pre-cDC2 marker	Plasma Membrane	other	-0.309574	0.999183	-1.71533	0.0397756	-1.40575	0.104913
Emb	3	pre-cDC2 marker	Plasma Membrane	other	-5.15144	4.60534e-06	-3.43173	0.00854194	1.71971	0.505368
Lilrb4	3	pre-cDC2 marker	Plasma Membrane	other	-2.04782	0.00809916	-2.17129	0.00373988	-0.123471	0.999998
Pvrl1	3	pre-cDC2 marker	Plasma Membrane	other	-0.660486	0.00605017	-0.796919	0.000317574	-0.136433	0.990881
Rgs1	3	pre-cDC2 marker	Plasma Membrane	other	-2.53202	0.0644277	-2.985	0.0131269	-0.45298	0.999118
Sdc3	3	pre-cDC2 marker	Plasma Membrane	other	-1.64354	0.00113282	-1.3564	0.0153643	0.287136	0.993372
Ssfa2	3	pre-cDC2 marker	Plasma Membrane	other	-1.81642	0.0410297	-0.189502	0.99998	1.62692	0.0547376
Sirpa	3	pre-cDC2 marker	Plasma Membrane	phosphatase	-3.75053	0.00265322	-1.32621	0.85454	2.42432	0.109425
Clec4a2	3	pre-cDC2 marker	Plasma Membrane	transmembrane receptor	-1.98304	0.00469562	-2.29742	0.000470434	-0.314376	0.998011
Evi2a	3	pre-cDC2 marker	Plasma Membrane	transmembrane receptor	-2.95011	0.109299	-3.32519	0.042855	-0.375078	0.999944
Il10ra	3	pre-cDC2 marker	Plasma Membrane	transmembrane receptor	-2.81818	0.0169321	-1.35804	0.716954	1.46014	0.539104
Il13ra1	3	pre-cDC2 marker	Plasma Membrane	transmembrane receptor	-1.71335	0.0240806	-1.42338	0.113338	0.289974	0.998756
Il1r2	3	pre-cDC2 marker	Plasma Membrane	transmembrane receptor	-1.25131	0.225099	-1.92935	0.00532123	-0.678035	0.840451
Il2rg	3	pre-cDC2 marker	Plasma Membrane	transmembrane receptor	-3.5878	0.0048933	-2.79058	0.0683025	0.797223	0.984569
Itgam	3	pre-cDC2 marker	Plasma Membrane	transmembrane receptor	-2.84958	0.00100241	-1.09488	0.735416	1.75469	0.0993219
Klrd1	3	pre-cDC2 marker	Plasma Membrane	transmembrane receptor	-3.73347	0.00153643	-3.30158	0.00854848	0.431888	0.999578
Plxnd1	3	pre-cDC2 marker	Plasma Membrane	transmembrane receptor	-0.950759	0.196627	-1.33872	0.0118799	-0.38796	0.95427
Tlr2	3	pre-cDC2 marker	Plasma Membrane	transmembrane receptor	-1.86791	0.00269987	-1.58135	0.0214237	0.286559	0.997926
Ank	3	pre-cDC2 marker	Plasma Membrane	transporter	-2.46679	0.0142123	-1.91015	0.130141	0.55664	0.98984
Slc17a8	3	pre-cDC2 marker	Plasma Membrane	transporter	-0.300694	0.00400993	-0.267989	0.0166474	0.0327054	0.999818
Slco2a1	3	pre-cDC2 marker	Plasma Membrane	transporter	-0.554501	0.0292867	-0.537131	0.039547	0.0173693	1
Gm12840	3	pre-cDC2 marker	#N/A	#N/A	-3.02188	0.00231725	-2.06917	0.117231	0.95271	0.87206
Gm15839	3	pre-cDC2 marker	#N/A	#N/A	-2.06188	0.0473113	-1.0345	0.778925	1.02739	0.711107
Gm16241	3	pre-cDC2 marker	#N/A	#N/A	-3.42967	0.0013356	-2.84558	0.0162226	0.584093	0.994674
Gm20400	3	pre-cDC2 marker	#N/A	#N/A	-1.50469	0.137274	-1.82845	0.0294578	-0.32376	0.998539
Gm20481	3	pre-cDC2 marker	#N/A	#N/A	-1.3279	0.00215099	-1.38543	0.00110673	-0.057528	1
Gm20708	3	pre-cDC2 marker	#N/A	#N/A	-1.09236	0.00630276	-1.09236	0.00630276	-5.02376e-16	1
Gm26716	3	pre-cDC2 marker	#N/A	#N/A	-1.79326	0.0297149	-1.56066	0.0951265	0.232595	0.999812
Gm26809	3	pre-cDC2 marker	#N/A	#N/A	-4.59758	0.000194429	-3.24087	0.0284668	1.35672	0.819308
Gm28196	3	pre-cDC2 marker	#N/A	#N/A	-3.72631	9.15956e-08	-2.8857	7.88156e-05	0.840613	0.794043
Gpr114	3	pre-cDC2 marker	#N/A	#N/A	-1.0152	0.0632469	-1.33901	0.00299781	-0.323803	0.969547
RP23-164N7.1	3	pre-cDC2 marker	#N/A	#N/A	-2.83059	0.00473491	-2.09333	0.0977117	0.737259	0.961795
RP23-243M12.5	3	pre-cDC2 marker	#N/A	#N/A	-3.00302	0.0318869	-0.98302	0.964752	2.02	0.276644
RP23-267J18.1	3	pre-cDC2 marker	#N/A	#N/A	-2.93923	0.0104237	-1.68324	0.451635	1.25598	0.717619
RP23-27C10.2	3	pre-cDC2 marker	#N/A	#N/A	-3.22764	0.00627135	-2.60174	0.0596133	0.625894	0.993885
RP23-32A8.1	3	pre-cDC2 marker	#N/A	#N/A	-4.67135	0.00518393	-3.01563	0.228106	1.65572	0.833046
RP24-168F13.1	3	pre-cDC2 marker	#N/A	#N/A	-0.790128	0.0278498	-0.360764	0.81003	0.429364	0.539357
Ids	4	common marker of pre-cDC1 and pre-cDC2	Cytoplasm	enzyme	-0.695604	0.913321	-1.96602	0.0114917	-1.27042	0.212123
Naga	4	common marker of pre-cDC1 and pre-cDC2	Cytoplasm	enzyme	-1.4042	0.910005	-4.4701	0.00211763	-3.0659	0.0630287
Sat1	4	common marker of pre-cDC1 and pre-cDC2	Cytoplasm	enzyme	-2.8229	0.408657	-5.12273	0.00422995	-2.29983	0.578459
Lrrk2	4	common marker of pre-cDC1 and pre-cDC2	Cytoplasm	kinase	-0.740871	0.870352	-2.12158	0.00320554	-1.38071	0.114158
Myo1f	4	common marker of pre-cDC1 and pre-cDC2	Cytoplasm	other	0.968127	0.982284	-2.15043	0.435586	-3.11856	0.0296651
Pid1	4	common marker of pre-cDC1 and pre-cDC2	Cytoplasm	other	-1.54626	0.38642	-2.99302	0.00126639	-1.44675	0.372359
Plekho2	4	common marker of pre-cDC1 and pre-cDC2	Cytoplasm	other	1.74202	0.299933	-0.848227	0.95168	-2.59025	0.0070909
Rasgrp4	4	common marker of pre-cDC1 and pre-cDC2	Cytoplasm	other	-1.58604	0.131067	-2.06238	0.0133103	-0.476347	0.987928
Tmem106a	4	common marker of pre-cDC1 and pre-cDC2	Cytoplasm	other	-0.15936	0.999777	-1.10629	0.0303597	-0.946928	0.0610367
Tmsb4x	4	common marker of pre-cDC1 and pre-cDC2	Cytoplasm	other	-0.0343834	1	-1.5098	6.2146e-06	-1.47542	1.47119e-06
Ubl3	4	common marker of pre-cDC1 and pre-cDC2	Cytoplasm	other	-2.27595	0.500093	-3.93355	0.0176607	-1.65759	0.775686
Ccl6	4	common marker of pre-cDC1 and pre-cDC2	Extracellular Space	cytokine	-3.99414	0.000410069	-7.11501	8.62876e-12	-3.12087	0.00572484
Lyz2	4	common marker of pre-cDC1 and pre-cDC2	Extracellular Space	enzyme	-0.668825	0.999513	-4.784	0.00566726	-4.11517	0.0139278
Aim1	4	common marker of pre-cDC1 and pre-cDC2	Extracellular Space	other	-0.317673	0.984321	-1.20975	0.014351	-0.892072	0.108744
Bcan	4	common marker of pre-cDC1 and pre-cDC2	Extracellular Space	other	-0.474794	0.355582	-1.01028	0.000152776	-0.535491	0.135089
Lgals3	4	common marker of pre-cDC1 and pre-cDC2	Extracellular Space	other	-1.69306	0.608452	-5.31123	1.43369e-06	-3.61817	0.00111829
Plbd1	4	common marker of pre-cDC1 and pre-cDC2	Extracellular Space	other	2.14804	0.0271043	-5.33503	2.44837e-12	-7.48307	2.32037e-14
Samd9l	4	common marker of pre-cDC1 and pre-cDC2	Extracellular Space	other	0.077527	1	-3.09411	0.00360485	-3.17164	0.000742898
Ifih1	4	common marker of pre-cDC1 and pre-cDC2	Nucleus	enzyme	-1.7757	0.0101877	-1.9683	0.00258998	-0.1926	0.99989
Slfn5	4	common marker of pre-cDC1 and pre-cDC2	Nucleus	enzyme	-0.123548	0.999999	-1.83807	0.0502697	-1.71452	0.0471137
Zbtb46	4	common marker of pre-cDC1 and pre-cDC2	Nucleus	other	0.665494	0.89653	-1.09618	0.389655	-1.76168	0.00633142
Ciita	4	common marker of pre-cDC1 and pre-cDC2	Nucleus	transcription regulator	0.114831	0.999999	-2.25049	0.00290008	-2.36532	0.000364217
Irf4	4	pre-cDC2 marker	Nucleus	transcription regulator	-1.67662	1.11385e-05	-1.46114	0.000223081	0.215481	0.995894
Irf5	4	common marker of pre-cDC1 and pre-cDC2	Nucleus	transcription regulator	0.103478	1	-3.53313	0.015645	-3.63661	0.00421267
Pfdn5	4	pre-cDC2 marker	Nucleus	transcription regulator	-2.71543	0.145524	-3.87953	0.00511394	-1.1641	0.922645
Dnajb14	4	common marker of pre-cDC1 and pre-cDC2	Other	enzyme	-1.79584	0.0459728	-2.28936	0.00283511	-0.493514	0.983766
2410006H16Rik	4	common marker of pre-cDC1 and pre-cDC2	Other	other	-2.20807	0.196444	-3.66659	0.00121531	-1.45851	0.624821
5830432E09Rik	4	common marker of pre-cDC1 and pre-cDC2	Other	other	0.0871167	1	-1.56064	0.0624968	-1.64776	0.0182033
B630005N14Rik	4	common marker of pre-cDC1 and pre-cDC2	Other	other	1.08008	0.695642	-0.85887	0.881529	-1.93895	0.0278206
Clec4a3	4	common marker of pre-cDC1 and pre-cDC2	Other	other	-0.983668	0.145994	-1.61714	0.000598945	-0.633474	0.591754
Mctp1	4	common marker of pre-cDC1 and pre-cDC2	Other	other	-1.06223	0.94132	-4.71061	1.9386e-05	-3.64838	0.000713347
Rbpsuh-rs3	4	common marker of pre-cDC1 and pre-cDC2	Other	other	-1.72778	0.315901	-2.41422	0.0371944	-0.686443	0.97742
Rpl8	4	common marker of pre-cDC1 and pre-cDC2	Other	other	-0.407908	0.974825	-1.32158	0.0325173	-0.913669	0.246423
Wfdc17	4	common marker of pre-cDC1 and pre-cDC2	Other	other	-3.59782	0.0144335	-4.97055	9.0362e-05	-1.37273	0.839916
Ccr2	4	common marker of pre-cDC1 and pre-cDC2	Plasma Membrane	G-protein coupled receptor	-0.482788	0.99986	-5.24204	0.000127835	-4.75925	0.000188594
Cd68	4	common marker of pre-cDC1 and pre-cDC2	Plasma Membrane	other	-2.95897	0.163986	-4.98939	0.000541705	-2.03041	0.535357
Cd9	4	common marker of pre-cDC1 and pre-cDC2	Plasma Membrane	other	0.980467	0.900572	-1.39629	0.593442	-2.37676	0.0196521
H2-Ab1	4	common marker of pre-cDC1 and pre-cDC2	Plasma Membrane	other	1.12286	0.923268	-7.17118	1.53336e-11	-8.29404	9.73666e-14
Ifitm3	4	common marker of pre-cDC1 and pre-cDC2	Plasma Membrane	other	-6.07041	1.00877e-05	-10.4453	1.04583e-13	-4.37489	0.00149143
Klra17	4	common marker of pre-cDC1 and pre-cDC2	Plasma Membrane	other	-1.78448	0.00465661	-1.78664	0.00458107	-0.00215344	1
Ms4a4c	4	common marker of pre-cDC1 and pre-cDC2	Plasma Membrane	other	-2.96442	0.175118	-6.82285	5.15562e-07	-3.85842	0.00940266
Slamf7	4	common marker of pre-cDC1 and pre-cDC2	Plasma Membrane	other	-1.62438	0.277433	-7.13054	9.13714e-14	-5.50616	2.78111e-13
Tbc1d9	4	common marker of pre-cDC1 and pre-cDC2	Plasma Membrane	other	-0.192988	0.99933	-1.13448	0.0302972	-0.941492	0.0777029
Ptprc	4	common marker of pre-cDC1 and pre-cDC2	Plasma Membrane	phosphatase	-0.419437	0.999806	-3.29782	0.00988906	-2.87839	0.0192953
AF251705	4	common marker of pre-cDC1 and pre-cDC2	Plasma Membrane	transmembrane receptor	-1.88854	0.123835	-2.18738	0.0397359	-0.298847	0.999784
Cd74	4	common marker of pre-cDC1 and pre-cDC2	Plasma Membrane	transmembrane receptor	0.496718	0.999142	-6.67349	3.24706e-11	-7.1702	1.18017e-13
Cd86	4	common marker of pre-cDC1 and pre-cDC2	Plasma Membrane	transmembrane receptor	-0.0181241	1	-1.8473	0.00856575	-1.82918	0.00352842
Csf2ra	4	common marker of pre-cDC1 and pre-cDC2	Plasma Membrane	transmembrane receptor	-0.388636	0.998557	-1.94715	0.044602	-1.55851	0.133295
H2-Aa	4	common marker of pre-cDC1 and pre-cDC2	Plasma Membrane	transmembrane receptor	1.09709	0.889506	-7.69152	1.00031e-13	-8.78862	4.42979e-14
H2-DMb1	4	common marker of pre-cDC1 and pre-cDC2	Plasma Membrane	transmembrane receptor	1.42714	0.919878	-2.82024	0.22787	-4.24738	0.00260633
H2-Eb1	4	common marker of pre-cDC1 and pre-cDC2	Plasma Membrane	transmembrane receptor	1.67205	0.513613	-6.66098	1.80672e-11	-8.33302	8.18234e-14
Itgb2	4	common marker of pre-cDC1 and pre-cDC2	Plasma Membrane	transmembrane receptor	-1.44366	0.733116	-3.52183	0.00264648	-2.07817	0.190103
RP24-505E24.2	4	common marker of pre-cDC1 and pre-cDC2	#N/A	#N/A	0.198855	0.517376	-0.137797	0.876897	-0.336652	0.0107909
Gatm	5	pre-cDC1 marker	Cytoplasm	enzyme	2.77404	0.0286134	-1.24181	0.827224	-4.01586	2.48135e-05
2015-03-01	5	pre-cDC1 marker	Cytoplasm	enzyme	0.762666	0.973691	-1.62457	0.398206	-2.38724	0.019553
Naaa	5	pre-cDC1 marker	Cytoplasm	enzyme	3.11682	0.000964046	-2.0379	0.109925	-5.15472	6.86652e-11
Ncf4	5	pre-cDC1 marker	Cytoplasm	enzyme	3.77107	0.0215157	0.279863	0.999997	-3.49121	0.0215238
Ndufa13	5	pre-cDC1 marker	Cytoplasm	enzyme	3.15854	0.00520999	1.22398	0.824437	-1.93456	0.201785
Ndufab1	5	pre-cDC1 marker	Cytoplasm	enzyme	3.41692	0.00115794	2.91854	0.0105036	-0.498374	0.997867
Ndufb2	5	pre-cDC1 marker	Cytoplasm	enzyme	3.51472	0.00985624	1.73711	0.636015	-1.7776	0.50873
Ndufb8	5	pre-cDC1 marker	Cytoplasm	enzyme	1.72419	0.6172	3.07624	0.0322825	1.35206	0.790554
Rab32	5	pre-cDC1 marker	Cytoplasm	enzyme	3.9461	0.00424313	-0.441066	0.999873	-4.38716	0.000210047
Rab43	5	pre-cDC1 marker	Cytoplasm	enzyme	4.28246	9.70009e-07	1.18726	0.747577	-3.0952	0.000312975
2015-09-02	5	pre-cDC1 marker	Cytoplasm	enzyme	2.60371	0.038827	2.27041	0.114092	-0.333301	0.999858
Sod1	5	pre-cDC1 marker	Cytoplasm	enzyme	1.96032	0.00953722	0.5489	0.972428	-1.41142	0.100772
St3gal5	5	pre-cDC1 marker	Cytoplasm	enzyme	1.50555	0.130053	-0.911139	0.729264	-2.41669	0.000157066
Ywhaz	5	pre-cDC1 marker	Cytoplasm	enzyme	1.01883	0.0393453	0.379194	0.938274	-0.639633	0.394675
Ckb	5	pre-cDC1 marker	Cytoplasm	kinase	2.19964	0.0262303	-1.69908	0.185517	-3.89872	7.09617e-08
Nadk	5	pre-cDC1 marker	Cytoplasm	kinase	1.71657	0.639003	-2.07002	0.394944	-3.78659	0.00100563
Nck2	5	pre-cDC1 marker	Cytoplasm	kinase	2.08448	0.0332904	0.423034	0.99803	-1.66144	0.111276
Pak1	5	pre-cDC1 marker	Cytoplasm	kinase	3.6616	0.0162085	0.126107	1	-3.5355	0.00999015
Actb	5	pre-cDC1 marker	Cytoplasm	other	0.773332	0.00141492	-0.00955548	1	-0.782887	0.000303239
Atpif1	5	pre-cDC1 marker	Cytoplasm	other	4.11721	4.98968e-07	1.80538	0.16516	-2.31183	0.0101104
Cd52	5	pre-cDC1 marker	Cytoplasm	other	0.473612	0.999048	-1.91318	0.272689	-2.38679	0.0377407
Gcsam	5	pre-cDC1 marker	Cytoplasm	other	2.52006	5.0457e-06	0.253784	0.999356	-2.26628	1.04979e-05
Kdelr2	5	pre-cDC1 marker	Cytoplasm	other	2.78825	0.018686	2.44638	0.0634339	-0.341867	0.999825
Mpeg1	5	pre-cDC1 marker	Cytoplasm	other	3.32376	0.00301673	1.85467	0.359873	-1.46908	0.567688
Mrps33	5	pre-cDC1 marker	Cytoplasm	other	3.53157	0.0264262	2.08912	0.522117	-1.44245	0.83201
Rpl18a	5	pre-cDC1 marker	Cytoplasm	other	-0.190653	0.971405	-0.622388	0.0240994	-0.431735	0.208601
Rps20	5	pre-cDC1 marker	Cytoplasm	other	1.21274	0.0421833	1.00395	0.166634	-0.208781	0.999049
Rps29	5	pre-cDC1 marker	Cytoplasm	other	0.167918	0.955884	-0.406419	0.141153	-0.574337	0.00184506
Rps4x	5	pre-cDC1 marker	Cytoplasm	other	1.18118	0.0495573	0.586691	0.792224	-0.594489	0.706169
Tmsb10	5	pre-cDC1 marker	Cytoplasm	other	0.416563	0.799404	-0.764737	0.107656	-1.1813	0.000190144
Unc119	5	pre-cDC1 marker	Cytoplasm	other	3.4801	6.56907e-05	-0.306335	0.999872	-3.78644	1.22118e-06
5430435G22Rik	5	pre-cDC1 marker	Cytoplasm	peptidase	5.92167	1.00552e-11	0.162948	0.999999	-5.75873	1.05083e-12
Psmb5	5	pre-cDC1 marker	Cytoplasm	peptidase	3.26293	0.0213768	2.75078	0.0945599	-0.512146	0.999178
Psmb9	5	pre-cDC1 marker	Cytoplasm	peptidase	3.20403	0.077186	-0.0200723	1	-3.2241	0.038424
Rps27l	5	pre-cDC1 marker	Cytoplasm	translation regulator	3.06259	0.00321306	1.60519	0.44973	-1.4574	0.47604
Rpsa	5	pre-cDC1 marker	Cytoplasm	translation regulator	0.953732	0.0377009	0.716588	0.257713	-0.237144	0.989737
Slc25a14	5	pre-cDC1 marker	Cytoplasm	transporter	1.17173	0.0531252	-2.20934e-15	1	-1.17173	0.026102
Vav3	5	pre-cDC1 marker	Extracellular Space	cytokine	2.81001	0.0311993	1.42038	0.728945	-1.38963	0.669737
Cst3	5	pre-cDC1 marker	Extracellular Space	other	2.04586	0.000510317	-0.702428	0.801552	-2.74829	4.70897e-08
Gramd3	5	pre-cDC1 marker	Extracellular Space	other	0.940608	0.17219	-0.283335	0.994126	-1.22394	0.0090961
Psap	5	pre-cDC1 marker	Extracellular Space	other	2.6563	0.0035094	1.30726	0.542084	-1.34904	0.396734
Slc46a3	5	pre-cDC1 marker	Extracellular Space	other	1.78962	0.205789	-1.82776	0.183865	-3.61737	5.07575e-06
Kdm7a	5	pre-cDC1 marker	Nucleus	enzyme	1.23709	0.396161	-0.464486	0.99281	-1.70157	0.037125
Aif1	5	pre-cDC1 marker	Nucleus	other	5.03947	3.56549e-06	0.239174	0.999996	-4.80029	1.65179e-06
Cfl1	5	pre-cDC1 marker	Nucleus	other	1.16841	0.0204806	0.563969	0.733321	-0.604437	0.564135
Rpl10a	5	pre-cDC1 marker	Nucleus	other	1.53959	0.0871245	-0.132813	0.999997	-1.67241	0.0212829
Batf3	5	pre-cDC1 marker	Nucleus	transcription regulator	1.08773	0.730719	-3.12274	0.000155071	-4.21047	4.43434e-09
Id2	5	pre-cDC1 marker	Nucleus	transcription regulator	5.80374	2.06965e-08	-4.11741	0.000189821	-9.92114	2.67564e-14
Ifi205	5	pre-cDC1 marker	Nucleus	transcription regulator	4.48143	6.13302e-06	-2.44537	0.0697182	-6.9268	1.06914e-13
Irf8	5	pre-cDC1 marker	Nucleus	transcription regulator	6.56962	7.87148e-14	6.67581	7.22755e-14	0.106193	1
Lbh	5	pre-cDC1 marker	Nucleus	transcription regulator	2.17098	0.0323613	0.788208	0.939492	-1.38277	0.34779
Mnda	5	pre-cDC1 marker	Nucleus	transcription regulator	3.03177	0.000866474	-2.31886	0.0287275	-5.35063	2.7387e-12
Pbx1	5	pre-cDC1 marker	Nucleus	transcription regulator	1.59276	0.0434102	0.0954712	1	-1.49729	0.0378044
Rbbp7	5	pre-cDC1 marker	Nucleus	transcription regulator	3.86254	0.00406639	2.12806	0.405064	-1.73448	0.574515
Cxx1b	5	pre-cDC1 marker	Other	other	1.70223	0.0147633	0.809734	0.717537	-0.892499	0.507034
Eif4a-ps4	5	pre-cDC1 marker	Other	other	2.43842	0.00198471	1.02739	0.683843	-1.41104	0.190362
Gm10108	5	pre-cDC1 marker	Other	other	3.75165	0.0437441	1.26385	0.965799	-2.4878	0.337882
Gm4459	5	pre-cDC1 marker	Other	other	2.86693	0.0371576	1.61092	0.632252	-1.25601	0.805575
Gm5776	5	pre-cDC1 marker	Other	other	3.48817	0.0274826	1.4075	0.889511	-2.08067	0.412736
Gm7722	5	pre-cDC1 marker	Other	other	0.480505	0.00837535	0.0683686	0.999553	-0.412137	0.020098
Gm9104	5	pre-cDC1 marker	Other	other	1.38839	0.0376199	0.167052	0.999943	-1.22133	0.0587489
Gm9844	5	pre-cDC1 marker	Other	other	0.841154	0.826322	-1.39422	0.237133	-2.23537	0.00112326
Phf11a	5	pre-cDC1 marker	Other	other	1.27259	0.601179	-1.70903	0.221746	-2.98161	0.000194941
Plekhd1	5	pre-cDC1 marker	Other	other	0.414424	0.0789683	-0.0618997	0.999865	-0.476324	0.00971906
Rps12l1	5	pre-cDC1 marker	Other	other	-0.00838402	1	-1.08862	0.033799	-1.08023	0.0166652
Wdfy4	5	pre-cDC1 marker	Other	other	2.08465	0.24894	-0.999496	0.944472	-3.08415	0.00435312
Anxa1	5	pre-cDC1 marker	Plasma Membrane	enzyme	3.41684	0.076797	-1.40662	0.931396	-4.82346	0.000428288
Gnb1	5	pre-cDC1 marker	Plasma Membrane	enzyme	2.14695	0.00567915	1.24839	0.366158	-0.898552	0.688106
P2ry10	5	pre-cDC1 marker	Plasma Membrane	G-protein coupled receptor	1.7275	0.187587	-1.26182	0.585113	-2.98932	0.000121129
4930506M07Rik	5	pre-cDC1 marker	Plasma Membrane	other	1.20494	0.00916053	0.100028	0.999989	-1.10491	0.0102852
Anxa2	5	pre-cDC1 marker	Plasma Membrane	other	1.33154	0.945159	-2.41838	0.429764	-3.74992	0.0140222
Cd24a	5	pre-cDC1 marker	Plasma Membrane	other	5.85251	1.04644e-06	1.61099	0.756908	-4.24152	0.000312601
Ece1	5	pre-cDC1 marker	Plasma Membrane	peptidase	3.02256	0.0415008	0.76521	0.993253	-2.25734	0.190549
Gm15448	5	pre-cDC1 marker	Plasma Membrane	transmembrane receptor	1.62334	0.0416297	1.46266	0.0960149	-0.16068	0.999976
H2-DMb2	5	pre-cDC1 marker	Plasma Membrane	transmembrane receptor	4.61788	2.81752e-06	1.42575	0.675335	-3.19214	0.0013159
H2-Oa	5	pre-cDC1 marker	Plasma Membrane	transmembrane receptor	4.24697	2.12895e-05	1.11117	0.880803	-3.1358	0.00166087
H2-Ob	5	pre-cDC1 marker	Plasma Membrane	transmembrane receptor	1.49916	0.452052	-0.875585	0.931812	-2.37475	0.0132714
Kit	5	pre-cDC1 marker	Plasma Membrane	transmembrane receptor	3.35723	0.00178714	1.01381	0.92168	-2.34342	0.049617
Pglyrp1	5	pre-cDC1 marker	Plasma Membrane	transmembrane receptor	1.57506	0.0234509	-1.74583e-15	1	-1.57506	0.00995448
Tlr3	5	pre-cDC1 marker	Plasma Membrane	transmembrane receptor	3.53736	3.73004e-11	0.534913	0.941858	-3.00245	1.37165e-09
Slc8b1	5	pre-cDC1 marker	Plasma Membrane	transporter	1.85623	0.0948164	-0.610662	0.982644	-2.46689	0.00188482
1700027A07Rik	5	pre-cDC1 marker	#N/A	#N/A	1.07899	0.0660114	-0.322961	0.986756	-1.40195	0.00126416
Cd97	5	pre-cDC1 marker	#N/A	#N/A	1.42174	0.389005	-1.47436	0.340963	-2.8961	0.000129396
Cldn25	5	pre-cDC1 marker	#N/A	#N/A	3.92884	0.0289173	2.31446	0.539592	-1.61438	0.834235
Gm17374	5	pre-cDC1 marker	#N/A	#N/A	3.06786	0.000300974	1.29669	0.544281	-1.77117	0.0965825
Gm24601	5	pre-cDC1 marker	#N/A	#N/A	1.51356	0.0441483	0.764388	0.765952	-0.749172	0.709825
RP23-116M12.7	5	pre-cDC1 marker	#N/A	#N/A	0.432229	0.981001	-1.10273	0.242386	-1.53496	0.00891264
