# Supplementary material for: Mpath maps multi-branching single-cell trajectories revealing progenitor cell progression during development
Source: Nat Commun. 2016 Jun 30;7:11988. doi: 10.1038/ncomms11988 (PMC4931327; doi:10.1038/ncomms11988)
Supplement: Supplementary Data 2 — include genes that were differentially expressed along the development from early CDP to late cDC2-committed preDC. Clustering of these genes identified 7 distinct clusters as shown in Figure 4a. The cluster column indicates which clusters individual genes belong to. [file ncomms11988-s3.xlsx]

## Sheet: CD115+CDP_2_CD115+CDP_1_PreDC_9
Supplementary data 2: Genes that were differentially expressed along the development from early CDP to late cDC2-committed preDC and clusters of these genes.
gene	cluster
1110004F10Rik	1
1110059G10Rik	1
1810009A15Rik	1
1810022K09Rik	1
2610307P16Rik	1
2700029M09Rik	1
2700099C18Rik	1
5430427O19Rik	1
6820431F20Rik	1
7530416G11Rik	1
A430005L14Rik	1
A630081J09Rik	1
Abracl	1
Abtb1	1
Actl6a	1
Ada	1
Adipor2	1
Ado	1
Aebp2	1
Ahcy	1
AI662270	1
Akr1b10	1
Alg6	1
Alg8	1
Alyref	1
Ankrd10	1
Ankrd13a	1
Ankrd40	1
Anp32e	1
Ap1m1	1
Ap1s1	1
Ap4s1	1
Apip	1
Apobec3	1
Arap2	1
Arcn1	1
Arhgap11a	1
Arhgef2	1
Arid1a	1
Arid2	1
Arih1	1
Arl8b	1
Armc5	1
Arrdc1	1
Atad2	1
Atat1	1
Atl2	1
Atp2a3	1
Atp5b	1
Atp5e	1
Atp5g3	1
Atp5k	1
Atpif1	1
Bard1	1
Baz1b	1
BC035044	1
Bex6	1
Bin2	1
Blm	1
Blvra	1
Bola2	1
Bpgm	1
Brca1	1
Brd3	1
Btf3l4	1
Bub3	1
Canx	1
Carm1	1
Casc5	1
Casp8	1
Cbx1	1
Ccar1	1
Ccdc101	1
Ccdc28a	1
Ccdc34	1
Cct4	1
Cct6a	1
Cd163	1
Cdc37	1
Cdc7	1
Cdca5	1
Cdk5rap2	1
Cdkn1a	1
Cdkn2c	1
Cds1	1
Cdv3	1
Cenpj	1
Cenpn	1
Cenpp	1
Cep192	1
Cetn2	1
Chek1	1
Ciz1	1
Clec16a	1
Cnn3	1
Cnot6l	1
Cnpy2	1
Cnpy4	1
Cntln	1
Cog7	1
Commd1	1
Commd3	1
Cope	1
Cops4	1
Cops6	1
Coq7	1
Coro7	1
Cotl1	1
Cox20	1
Cox5a	1
Cox6b1	1
Cox6c	1
Cpsf3l	1
Cpsf4	1
Csrp1	1
Ctbp1	1
Ctdspl	1
Ctdspl2	1
Ctf2	1
Ctsc	1
Ctsd	1
Cuedc2	1
Cul3	1
Cuta	1
Cux1	1
Cxcr4	1
D8Ertd738e	1
Dars	1
Dazap1	1
Dck	1
Dcps	1
Ddah2	1
Ddx1	1
Ddx20	1
Dek	1
Dfna5	1
Dnajb6	1
Dnmt1	1
Dpcd	1
Drc7	1
Dtd1	1
Dynlt1b	1
E2f8	1
Eef2k	1
Efcab14	1
Egfl7	1
Eif4a3	1
Eif4h	1
Eif5a	1
Emg1	1
Eny2	1
Epb4.1l4b	1
Erdr1	1
Erg	1
Exoc6	1
Exosc5	1
Exosc7	1
Ezh2	1
Faf1	1
Fam111a	1
Fam117a	1
Fam204a	1
Fam216a	1
Fam60a	1
Fam65a	1
Fancg	1
Fbxo3	1
Fbxw4	1
Fen1	1
Fignl1	1
Fubp1	1
Gadd45gip1	1
Galk1	1
Gatad1	1
Gen1	1
Glod4	1
Gmds	1
Gna15	1
Gnb1	1
Golph3	1
Golt1b	1
Gphn	1
Gpr56	1
Gpr97	1
Gps1	1
Gpx4	1
Gria3	1
Grwd1	1
Gstp1	1
Gtf2a1	1
H13	1
H2afz	1
Hars	1
Haus1	1
Haus7	1
Hax1	1
Hddc3	1
Hint1	1
Hirip3	1
Hist1h1a	1
Hist1h1d	1
Hist1h2be	1
Hist1h2bj	1
Hist1h2bk	1
Hist2h2aa1	1
Hmga1	1
Hmga1-rs1	1
Hmgb1	1
Hmgn1	1
Hmgn2	1
Hmgxb4	1
Hnrnpa1	1
Hnrnpab	1
Hnrnpd	1
Hnrnpr	1
Hnrnpu	1
Hoxa7	1
Hp1bp3	1
Hsp90ab1	1
Hsp90b1	1
Hspa14	1
Hspbp1	1
Hyls1	1
Ift22	1
Il21r	1
Il31ra	1
Ilf3	1
Immp1l	1
Ipo8	1
Irf8	1
Ivd	1
Kdelr2	1
Khsrp	1
Kif2a	1
Kif2c	1
Klhl17	1
Klhl25	1
Klrb1f	1
Kpnb1	1
Krcc1	1
Krr1	1
Krtcap2	1
Kxd1	1
L3mbtl2	1
Lage3	1
Larp1	1
Lbhd1	1
Lbr	1
Lcp1	1
Lrr1	1
Lrwd1	1
Lsm4	1
Lsm6	1
Lst1	1
Lyar	1
Mad2l1	1
Mapk1ip1l	1
Mapk9	1
Mastl	1
Mat2a	1
Mbd3	1
Mblac1	1
Mdfic	1
Mdh1	1
Mdh2	1
Mdm1	1
Med28	1
Med30	1
Mef2c	1
Mfsd1	1
Mgat2	1
Mib1	1
Mif	1
Minpp1	1
Mir17hg	1
Mir5098	1
Mir6240	1
Mir686	1
Mlec	1
Mphosph9	1
Mrfap1	1
Mrpl1	1
Mrpl12	1
Mrpl14	1
Mrpl2	1
Mrpl21	1
Mrpl28	1
Mrpl30	1
Mrpl34	1
Mrpl42	1
Mrpl44	1
Mrps15	1
Mtfr2	1
Mthfd2	1
Mybl1	1
Naa35	1
Naa40	1
Nadk2	1
Nap1l1	1
Ncapg	1
Ncaph2	1
Ncoa4	1
Ndc1	1
Ndufa10	1
Ndufa12	1
Ndufa2	1
Ndufa4	1
Ndufa5	1
Ndufa8	1
Ndufb5	1
Ndufb8	1
Ndufs3	1
Ndufs8	1
Ndufv3	1
Ngfrap1	1
Nit1	1
Nme1	1
Noc4l	1
Nol7	1
Nolc1	1
Nono	1
Nop10	1
Nop56	1
Nsmce1	1
Nubp1	1
Nudt21	1
Nuf2	1
Numa1	1
Nup210	1
Nup37	1
Nup93	1
Odc1	1
Ogdh	1
Orc1	1
Oscp1	1
P4hb	1
Pa2g4	1
Park7	1
Parvg	1
Pbdc1	1
Pbrm1	1
Pbx4	1
Pcbp2	1
Pcnp	1
Pcyox1l	1
Pdia5	1
Pdk3	1
Pds5a	1
Pebp1	1
Pet100	1
Pfdn6	1
Pfn1	1
Pgls	1
Phgdh	1
Phka2	1
Pitpnc1	1
Pkig	1
Pkm	1
Pkmyt1	1
Plcg1	1
Plk1	1
Plk4	1
Pmm2	1
Pold2	1
Pold3	1
Poldip3	1
Polq	1
Polr2k	1
Pomp	1
Ppid	1
Ppie	1
Ppig	1
Prdx1	1
Prdx2	1
Prdx4	1
Prim2	1
Prkar2a	1
Prpf39	1
Prpf4	1
Prpf40a	1
Prrc2a	1
Prss57	1
Psd3	1
Psma6	1
Psmb2	1
Psmb5	1
Psmb9	1
Psmc5	1
Psmd14	1
Psmd6	1
Psmd7	1
Ptbp1	1
Ptges3	1
Ptprcap	1
Rab44	1
Rabggta	1
Rad18	1
Rad23b	1
Rad51ap1	1
Rangap1	1
Rasal3	1
Rasgrp2	1
Rbbp4	1
Rbbp5	1
Rbm15	1
Rbm3	1
Rbmx	1
Rbmxl1	1
Rcc1	1
Rdx	1
Reep4	1
Rexo2	1
Rfc1	1
Rfng	1
Rftn1	1
Rheb	1
Rif1	1
Riok1	1
Rn5s	1
Rnaseh2b	1
Rnaset2b	1
Rnf7	1
Rny3	1
Rogdi	1
RP24-120B18.7	1
RP24-325N3.1	1
Rpl21-ps6	1
Rpl22l1	1
Rpl29	1
Rpl38-ps2	1
Rpn2	1
Rpp30	1
Rps10	1
Rps19-ps11	1
Rps20	1
Rps27l	1
Rps4l	1
Rps4x	1
Rqcd1	1
Rsbn1	1
Rsrc1	1
Rtf1	1
Rtkn2	1
Runx3	1
S1pr3	1
Sae1	1
Safb	1
Sarnp	1
Sec23ip	1
Selenbp1	1
Sell	1
Selplg	1
Serinc3	1
Set	1
Setd8	1
Sf1	1
Sf3b2	1
Sf3b5	1
Sh2b2	1
Sh3bp1	1
Shmt2	1
Slc16a1	1
Slc25a12	1
Slc25a13	1
Slc25a3	1
Slc25a37	1
Slc29a1	1
Slc35a4	1
Slc35b1	1
Slc9a3r1	1
Smarcc1	1
Smarce1	1
Smc1a	1
Smc6	1
Snd1	1
Snrnp27	1
Snrpa	1
Snrpa1	1
Snrpb	1
Snrpb2	1
Snrpd1	1
Snrpd2	1
Snrpf	1
Snx3	1
Snx6	1
Sod1	1
Sox4	1
Spag5	1
Spcs1	1
Spin1	1
Spint2	1
Spop	1
Srsf3	1
Srsf7	1
Ssbp1	1
Ssna1	1
Ssr4	1
Stag1	1
Stip1	1
Stk26	1
Stmn1	1
Stra13	1
Strbp	1
Stub1	1
Sumo1	1
Supt16	1
Suv420h2	1
Suz12	1
Taf6	1
Tax1bp1	1
Tbc1d5	1
Tbcc	1
Tctn1	1
Tecr	1
Tex2	1
Tfpi	1
Tgfbr1	1
Tgif1	1
Thumpd2	1
Thyn1	1
Tia1	1
Timm8b	1
Tmco3	1
Tmem119	1
Tmem129	1
Tmem135	1
Tmem147	1
Tmem173	1
Tmem237	1
Tmem256	1
Tmem263	1
Tmem43	1
Tmpo	1
Tnfaip2	1
Top2b	1
Tpm4	1
Trim28	1
Trim32	1
Trmt1	1
Trmt2b	1
Trmt61b	1
Trp53	1
Ttc32	1
Tubgcp5	1
Twsg1	1
Ubap2l	1
Ube2a	1
Ube2i	1
Ubr7	1
Uchl3	1
Unc50	1
Uqcc2	1
Uqcrb	1
Uqcrq	1
Usp50	1
Vbp1	1
Vdac3	1
Vkorc1	1
Vps29	1
Wapal	1
Wbp5	1
Wdr90	1
Wtap	1
Xpnpep1	1
Yif1b	1
Ywhab	1
Ywhah	1
Ywhaq	1
Zdhhc9	1
Zfp119b	1
Zfp207	1
Zfp422	1
Zhx1	1
Zmiz1	1
Znrf1	1
1110038B12Rik	2
1700008F21Rik	2
1700020I14Rik	2
1700026L06Rik	2
1700027A07Rik	2
1700097N02Rik	2
2010107E04Rik	2
2010111I01Rik	2
2210018M11Rik	2
2410006H16Rik	2
2700060E02Rik	2
3010026O09Rik	2
4930527A07Rik	2
9930021J03Rik	2
Aagab	2
Aarsd1	2
Abcd3	2
Abcf2	2
Acad8	2
Acat1	2
Actr1a	2
Adam10	2
Adamts17	2
Adamts3	2
Adarb2	2
Adh5	2
Adprh	2
Adrbk1	2
Ahcyl1	2
AI467606	2
AI846148	2
Ak2	2
Akap11	2
Aldoa	2
Alkbh3	2
Alkbh7	2
Amdhd2	2
Ankrd49	2
Anp32a	2
Anxa3	2
Ap1b1	2
Ap2s1	2
Ap3d1	2
Ap3s1	2
Ap5s1	2
Apmap	2
Apool	2
Aprt	2
Arap1	2
Arfip1	2
Arhgef7	2
Arl2	2
Arl6ip4	2
Arpc4	2
Ascc1	2
Atp2c1	2
Atp4a	2
Atp5c1	2
Atp5d	2
Atp6v1f	2
Atp8b4	2
Atxn10	2
Aurkb	2
Azin1	2
B3gnt5	2
B4galt4	2
B9d2	2
Bag6	2
BC055324	2
BC064078	2
Bcap31	2
Bcas2	2
Bckdk	2
Bcl2	2
Bcl2l12	2
BE692007	2
Bola3	2
Bora	2
Brca2	2
Bre	2
Bricd5	2
Brsk1	2
Bsg	2
Cad	2
Capn1	2
Cbfb	2
Ccdc107	2
Ccdc124	2
Ccnh	2
Ccr2	2
Cct2	2
Cct3	2
Cd24a	2
Cd27	2
Cd300lb	2
Cd302	2
Cd34	2
Cd93	2
Cdc123	2
Cdc14a	2
Cdc25a	2
Cdc42ep3	2
Cdc6	2
Cdc73	2
Cdh10	2
Cenpw	2
Cep250	2
Cep290	2
Cers5	2
Cfap97	2
Chchd2	2
Ciapin1	2
Cirbp	2
Cisd3	2
Clns1a	2
Clta	2
Cmah	2
Cmc2	2
Cmtm7	2
Coa6	2
Commd8	2
Cops3	2
Copz1	2
Cox7b	2
Cox8a	2
Creg1	2
Cryzl1	2
Csde1	2
Cse1l	2
Csf1r	2
Csrp2	2
Cst7	2
Ctbp2	2
Ctc1	2
Ctnnb1	2
Ctsg	2
Cyc1	2
Cyp4f18	2
Daglb	2
Dalrd3	2
Dap3	2
Dcaf13	2
Ddb1	2
Ddhd2	2
Ddost	2
Ddrgk1	2
Ddx39b	2
Dhrs4	2
Dkc1	2
Dmc1	2
Dnajc10	2
Dnajc2	2
Dnajc9	2
Dnm1l	2
Dpagt1	2
Dpf2	2
Dpy19l1	2
Dpy30	2
Dr1	2
Dram1	2
Dstn	2
Dtymk	2
Dynlrb1	2
Dynlt1f	2
Echs1	2
Edem2	2
Edf1	2
Eef1b2	2
Eef1d	2
Eef1g	2
Eef2	2
Eif1ad	2
Eif2s1	2
Eif3c	2
Eif3l	2
Eif3m	2
Eif4b	2
Eif4g3	2
Elane	2
Elk4	2
Elof1	2
Eltd1	2
Emb	2
Emc6	2
Emc8	2
Eme2	2
Eng	2
Ensa	2
Entpd5	2
Eprs	2
Erap1	2
Eri3	2
Etfb	2
Ethe1	2
Exosc8	2
F13a1	2
Fabp5	2
Fam107b	2
Fam213b	2
Fam96a	2
Fancm	2
Fcho1	2
Fech	2
Fermt3	2
Fh1	2
Fkbp1a	2
Fosl2	2
Frrs1	2
Fundc2	2
Gabpb1	2
Gart	2
Gas5	2
Gatm	2
Gcsh	2
Gemin2	2
Gfer	2
Ggact	2
Ghitm	2
Gid8	2
Gins2	2
Gins3	2
Git1	2
Glipr1	2
Glmn	2
Glrx	2
Gm2a	2
Gmip	2
Gnb2l1	2
Gpc1	2
Gpi1	2
Gpr141	2
Gps2	2
Grcc10	2
Gspt1	2
Gstm1	2
Gtf2f1	2
Gtpbp1	2
Gtpbp4	2
H2-Ob	2
Hat1	2
Haus4	2
Hcfc1	2
Hdac1	2
Hes6	2
Hif1an	2
Hist1h2ag	2
Hist1h2ao	2
Hist1h3c	2
Hist1h3g	2
Hist2h3b	2
Hist2h3c2	2
Hk3	2
Hmbs	2
Hsd17b10	2
Hspa4	2
Hspd1	2
Hspe1	2
Ica1	2
Idh3a	2
Ifitm1	2
Ifitm2	2
Ifitm3	2
Ifitm6	2
Ifrd2	2
Ift20	2
Ift52	2
Igfbp4	2
Ikbkb	2
Ikbke	2
Il4ra	2
Inip	2
Ipo5	2
Ipo7	2
Irf3	2
Isyna1	2
Jmjd8	2
Kars	2
Kcnab2	2
Kcng1	2
Krt18	2
Lamtor1	2
Lamtor5	2
Larp7	2
Lefty1	2
Limd2	2
Lppr3	2
Lrrc14	2
Lrrcc1	2
Lrrk2	2
Lxn	2
Ly9	2
Lyl1	2
Lyz2	2
M1ap	2
Maea	2
Mapkapk2	2
Mapkapk3	2
Marcksl1	2
Mboat1	2
Mcee	2
Mcm10	2
Mcm8	2
Mcts1	2
Mcu	2
Med19	2
Med21	2
Med6	2
Melk	2
Memo1	2
Mff	2
Mfsd10	2
Mgat1	2
Minos1	2
Mir124-2hg	2
Mir546	2
Mis18a	2
Mlf2	2
Mlkl	2
Mmadhc	2
Mpo	2
Mrpl13	2
Mrpl15	2
Mrpl17	2
Mrpl22	2
Mrpl23-ps1	2
Mrpl33	2
Mrpl4	2
Mrpl43	2
Mrpl46	2
Mrps12	2
Mrps16	2
Mrps17	2
Mrps23	2
Mrps26	2
Mrps5	2
Ms4a4b	2
Ms4a4c	2
Ms4a6b	2
Ms4a6c	2
Msantd3	2
mt-Tf	2
mt-Tm	2
Mtch2	2
Mtf1	2
Mtf2	2
Mtfr1	2
Mthfd1l	2
Mxd4	2
N4bp2	2
Naa10	2
Naa15	2
Naa60	2
Naga	2
Nap1l4	2
Nbn	2
Ncbp1	2
Ncf4	2
Ndufab1	2
Ndufb2	2
Ndufb6	2
Ndufb9	2
Ndufs5	2
Ndufv2	2
Nelfb	2
Nfatc2ip	2
Nfe2	2
Nfix	2
Nfs1	2
Ninj1	2
Nkg7	2
Nlgn1	2
Noc2l	2
Npm1	2
Nprl2	2
Nucb1	2
Nudc	2
Nup155	2
Nup43	2
Nup50	2
Nup85	2
Nxt1	2
Oard1	2
Oip5	2
Opa3	2
Orc2	2
Orc5	2
Osbpl3	2
Pak1	2
Paox	2
Parg	2
Pax6	2
Pcbp1	2
Pdcd5	2
Pdgfrb	2
Pdhb	2
Pdia4	2
Peg12	2
Pfdn1	2
Pfkfb2	2
Pgk1	2
Phf5a	2
Phf6	2
Phip	2
Phxr4	2
Pias1	2
Pigk	2
Pigt	2
Pigu	2
Pin1	2
Plscr3	2
Pmpca	2
Poc1a	2
Poc1b	2
Pola1	2
Pola2	2
Pole4	2
Poll	2
Polr1c	2
Polr2f	2
Pon3	2
Ppm1f	2
Ppp1r2	2
Ppp2r3c	2
Ppp4c	2
Prelid1	2
Prosc	2
Prpf6	2
Prpsap1	2
Prr14	2
Prr15	2
Prtg	2
Prtn3	2
Psip1	2
Psma5	2
Psmb6	2
Psmc1	2
Psmc3ip	2
Psmd1	2
Psmd13	2
Psmd5	2
Psmg2	2
Psmg3	2
Ptpn7	2
Pxylp1	2
Pyhin1	2
Qtrt1	2
Qtrtd1	2
Rab31	2
Rab32	2
Rab8a	2
Rad54l	2
Ralb	2
Ramp1	2
Rangrf	2
Raver1	2
Rbfa	2
Rbks	2
Rbm14	2
Rcc2	2
Rel	2
Rfc3	2
Rfc5	2
Rgs10	2
Rnaseh2a	2
Rnaseh2c	2
Rnh1	2
Rnps1	2
RP23-18J18.1	2
RP23-201A19.2	2
RP23-284P20.1	2
RP23-328G14.1	2
RP23-328G14.2	2
RP23-470G12.2	2
RP24-114E18.7	2
RP24-396E16.1	2
RP24-75E15.4	2
Rpa3	2
Rpe	2
Rpf2	2
Rpl10a	2
Rpl10a-ps1	2
Rpl14	2
Rpl14-ps1	2
Rpl22	2
Rpl27-ps1	2
Rpl27-ps3	2
Rpl27a	2
Rpl28	2
Rpl28-ps1	2
Rpl3	2
Rpl36a	2
Rpl39	2
Rpl7a	2
Rpl8	2
Rps12-ps3	2
Rps12l1	2
Rps13	2
Rps2	2
Rps2-ps10	2
Rps21	2
Rps27a	2
Rps27a-ps2	2
Rps6ka1	2
Rrn3	2
Rsl24d1	2
Rtcb	2
Rufy2	2
Ruvbl1	2
S100pbp	2
Sap30bp	2
Scamp3	2
Sccpdh	2
Sdf2l1	2
Senp3	2
2015-09-09	2
Serbp1	2
Serpinb1a	2
Sf3b6	2
Sfxn1	2
Sgol2	2
Sh2d5	2
Sh3glb2	2
Shkbp1	2
Sirt5	2
Sirt6	2
Ska1	2
Slc16a10	2
Slc16a6	2
Slc25a4	2
Slc9a5	2
Slpi	2
Smad5	2
Smc5	2
Smcr8	2
Smyd5	2
Snhg3	2
Snhg4	2
Snhg5	2
Snora3	2
Snord104	2
Snord50b	2
Snord7	2
Snord73a	2
Snrnp70	2
Snrpd3	2
Snx1	2
Snx17	2
Snx4	2
Spag7	2
Spc24	2
Spi1	2
Srsf1	2
Ss18	2
Ssbp4	2
Sssca1	2
St3gal5	2
Stk3	2
Stoml2	2
Suclg2	2
Sumo2	2
Sumo3	2
Svip	2
Synj2bp	2
Sypl	2
Taf1b	2
Tcp1	2
Tdp1	2
Tex264	2
Tfam	2
Thap7	2
Thoc3	2
Thoc7	2
Thop1	2
Thumpd3	2
Tifab	2
Timm10	2
Timm50	2
Tle6	2
Tm6sf1	2
Tm9sf4	2
Tmco1	2
Tmem107	2
Tmem11	2
Tmem176b	2
Tmem177	2
Tmem180	2
Tmem60	2
Tmx4	2
Tnfrsf14	2
Tnfrsf1a	2
Tomm20	2
Tomm5	2
Tomm6	2
Tpgs1	2
Tpi1	2
Tpt1-ps3	2
Trappc1	2
Trf	2
Trip10	2
Trmt112	2
Trmt112-ps2	2
Tsn	2
Tspan2	2
Tspo	2
Tst	2
Ttc4	2
Ttyh2	2
Tuba4a	2
Tube1	2
Tusc2	2
Twistnb	2
Txlna	2
Txndc9	2
Txnl1	2
U2af2	2
Ubap1	2
Ube2q1	2
Ubl4	2
Umps	2
Ung	2
Uqcrc1	2
Uqcrfs1	2
Uqcrh	2
Usp1	2
Usp10	2
Usp25	2
Usp39	2
Usp5	2
Vcp	2
Vdac1	2
Vti1b	2
Wdr43	2
Wdr77	2
Whsc1	2
Wiz	2
Wls	2
Xlr4a	2
Xpc	2
Zbtb11	2
Zcchc17	2
Zcrb1	2
Zfp385a	2
Zfp414	2
Zfp704	2
Zfp81	2
Zgrf1	2
Znrd1	2
Zranb2	2
Zscan22	2
1190002F15Rik	3
2700094K13Rik	3
2810417H13Rik	3
Anln	3
Arl6ip1	3
Asf1b	3
Banf1	3
Birc5	3
Bub1	3
Cbx5	3
Ccna2	3
Ccnb1	3
Cdca2	3
Cdca3	3
Cdca4	3
Cdca8	3
Cdk1	3
Cenpe	3
Cenpm	3
Cit	3
Ckap2l	3
Cks1b	3
Cks2	3
Ect2	3
Esco2	3
Fbxo5	3
Foxm1	3
Gas2l3	3
H2afv	3
H2afx	3
Hist1h1b	3
Hist1h1e	3
Hist1h2ab	3
Hist1h2ae	3
Hist1h2ap	3
Hist1h4d	3
Hjurp	3
Hmgb2	3
Incenp	3
Kif11	3
Kif15	3
Kif20b	3
Kif22	3
Kif23	3
Kpna2	3
Mis18bp1	3
Mki67	3
Myef2	3
Ncapd2	3
Ndc80	3
Neil3	3
Nucks1	3
Nusap1	3
Pbk	3
Pmf1	3
Prc1	3
Racgap1	3
Rad21	3
Ran	3
Rrm2	3
2015-09-02	3
Shcbp1	3
Smc2	3
Smc4	3
Spc25	3
Tacc3	3
Top2a	3
Tpx2	3
Ttk	3
Tuba1b	3
Tuba1c	3
Tubb4b	3
1700016L21Rik	4
1700028B04Rik	4
1810024B03Rik	4
2810433D01Rik	4
4921514A10Rik	4
4933431E20Rik	4
5930403N24Rik	4
9530052E02Rik	4
9630028B13Rik	4
A530013C23Rik	4
A630031M04Rik	4
Abca4	4
AC127262.1	4
Adam19	4
AF251705	4
Apod	4
Arhgef5	4
Arid4a	4
Arl8a	4
Atp13a2	4
BC018473	4
Brf2	4
Btbd16	4
Btg1	4
Caprin2	4
Card11	4
Ccdc141	4
Ccdc157	4
Ccdc78	4
Ccpg1	4
Ccr9	4
Cd200r1	4
Cd40	4
Cd8b1	4
Cd97	4
Cln3	4
Cpeb2	4
Cpne9	4
Csf2rb2	4
Ctss	4
Ctsw	4
Cyb5r4	4
Cybb	4
D030040B21Rik	4
Ddhd1	4
Ddr1	4
Ddx58	4
Defb42	4
Dock10	4
Dok5	4
Dtnbos	4
Dynlt1c	4
Dzip1l	4
Ell	4
Ets1	4
Fam221b	4
Fbxl12os	4
Fcgrt	4
Fgr	4
Gata5	4
Glcci1	4
Hykk	4
Igf2bp2	4
Ighd	4
Il1bos	4
Irak2	4
Itga4	4
Itpr2	4
Kcnmb4	4
Klhl12	4
Klrd1	4
Kynu	4
Ldlr	4
Ldlrad3	4
Lifr	4
Lypd6b	4
Mir1954	4
Msh4	4
Msmo1	4
Nav1	4
Ndst1	4
Net1	4
Neurl3	4
Nfe2l3	4
Nfkbiz	4
Nmrk2	4
Nptn	4
Nr1h5	4
Ovgp1	4
P2ry10	4
Pacsin1	4
Pde6a	4
Phf11a	4
Phf8	4
Pid1	4
Pik3c2a	4
Pikfyve	4
Plekhm3	4
Plod1	4
Pls3	4
Pnrc1	4
Ppnr	4
Pramel7	4
Prr15l	4
Prr5l	4
Psg16	4
Rasl11b	4
Rnf122	4
Rorb	4
RP23-180G16.1	4
RP23-183O12.1	4
RP23-193O23.2	4
RP23-1B19.2	4
RP23-227A12.4	4
RP23-267J18.1	4
RP23-26A10.3	4
RP23-275B16.1	4
RP23-35F4.2	4
RP23-44D10.1	4
RP24-193D9.4	4
RP24-340N18.1	4
RP24-372I24.4	4
RP24-375D13.1	4
RP24-458F14.4	4
RP24-540L1.3	4
RP24-89F9.4	4
Rrm2b	4
Samhd1	4
Serpine2	4
Sh3pxd2a	4
Slc15a4	4
Slc46a3	4
Slc7a14	4
Slco2a1	4
Snai2	4
Sorbs2os	4
Spata13	4
St3gal6	4
Stk38l	4
Tbc1d8	4
Tcam1	4
Teddm1b	4
Thsd4	4
Tmem30c	4
Tmem88b	4
Tnfaip3	4
Tnfaip6	4
Tppp3	4
Tspyl2	4
Ubl3	4
Vps13c	4
Zcchc18	4
Zfp9	4
4921518K17Rik	5
4930432B10Rik	5
4930477E14Rik	5
4930556G01Rik	5
A630033H20Rik	5
Abca9	5
Actg2	5
Adap2os	5
Ahnak	5
Ank	5
Arhgap25	5
Atf3	5
Athl1	5
Basp1	5
Batf3	5
Bcan	5
Bhlhe40	5
Bmp4	5
Btg2	5
Ccl6	5
Ccl9	5
Cd209a	5
Cd209d	5
Cd209e	5
Cd68	5
Cd74	5
Cdr2l	5
Cfh	5
Ciita	5
Ckb	5
Clcn2	5
Clec4a1	5
Clec4a3	5
Crip1	5
Cyp27a1	5
Cysltr1	5
Cytip	5
Ddi2	5
Dennd2a	5
Dusp3	5
Erlin2	5
Evi2a	5
Flcn	5
Fn1	5
Fos	5
Fosb	5
Gns	5
Gp49a	5
Gpr114	5
H2-Aa	5
H2-Ab1	5
H2-DMb1	5
H2-Eb1	5
Hrh1	5
Ifi30	5
Ifih1	5
Il10ra	5
Irf4	5
Irf7	5
Itgb2	5
Junb	5
Kcne3	5
Klhl41	5
Klra17	5
Kmo	5
L1cam	5
Lef1	5
Lgals3	5
Lrrc8d	5
Lsp1	5
Mcemp1	5
Mctp1	5
Mefv	5
Msn	5
Mtus1	5
Myadm	5
Nabp1	5
Naip5	5
Nfat5	5
Nr4a2	5
P2ry6	5
Phf11b	5
Pim1	5
Pirb	5
Pkp3	5
Plbd1	5
Plxdc1	5
Ppap2c	5
Ppp1r15a	5
Ptprf	5
Ptpro	5
Rad52	5
Rasgrp4	5
Rbm11	5
Rgs2	5
Rnd3	5
Rnf114	5
RP23-164N7.1	5
RP23-27C10.2	5
Rtn4	5
S100a6	5
Samd9l	5
Slamf7	5
Slamf8	5
Slco3a1	5
Slfn2	5
Slfn5	5
Sppl2a	5
St3gal1	5
Stard9	5
Sulf2	5
Tep1	5
Tnni2	5
Trafd1	5
Tsc22d3	5
Vangl2	5
Wfdc17	5
Xaf1	5
Zfp36	5
Zfp758	5
Zyx	5
6030443J06Rik	6
A330035P11Rik	6
Abca13	6
Alpk2	6
Amica1	6
Ankib1	6
Asb6	6
Atp1b1	6
Bcl11a	6
Bet1	6
Blnk	6
Bst2	6
C430042M11Rik	6
Ccdc148	6
Ccnd1	6
Ccnl1	6
Cd300c	6
Cd7	6
Cdh5	6
Cog1	6
Cox6a2	6
Cpn2	6
Ctsl	6
Dhx9	6
Edil3	6
Eldr	6
Eml1	6
Esr2	6
Fdft1	6
Gal3st3	6
Gbp8	6
Gsn	6
Hacl1	6
Herpud1	6
Hoxaas3	6
Ier5	6
Ifi27l2a	6
Il11	6
Il7r	6
Itgax	6
Lrp8	6
Ly6d	6
Mpeg1	6
Nle1	6
Nucb2	6
Oraov1	6
Pcdhgb4	6
Rab33b	6
Ralgps2	6
Rell1	6
Rere	6
Rgs17	6
RP24-540L1.2	6
Runx2	6
Sdc4	6
Siglech	6
Sla2	6
Slc41a2	6
Smg9	6
Snx18	6
Spib	6
Ssh2	6
Stambpl1	6
Tcf4	6
Tfrc	6
Tlr3	6
Tlr7	6
Tsr3	6
Upb1	6
Wdr44	6
Aldh9a1	7
Anp32b	7
Apitd1	7
Arid1b	7
Arl6	7
Arpp19	7
Atad5	7
Atp5f1	7
Atp5j2	7
Bid	7
Bphl	7
Brip1	7
Bzw2	7
Capza2	7
Casp8ap2	7
Ccnd2	7
Ccne1	7
Ccne2	7
Cdc45	7
Cdca7	7
Cdk2	7
Cdk4	7
Cdk6	7
Cdt1	7
Cenpk	7
Chaf1a	7
Cisd1	7
Clspn	7
Coa3	7
Dctpp1	7
Dhfr	7
Dscc1	7
Dtl	7
Dut	7
Eif1ax	7
Eif3i	7
Erh	7
Fam173a	7
Fam63a	7
Fkbp3	7
Fkbp5	7
Gmnn	7
H2afy	7
Hells	7
Hn1l	7
Hprt	7
Idh2	7
Impdh2	7
Ints7	7
Ivns1abp	7
Kntc1	7
Lig1	7
Lsm2	7
Lsm3	7
Lta4h	7
Mcm2	7
Mcm3	7
Mcm4	7
Mcm5	7
Mcm6	7
Mcm7	7
Mpc2	7
Myb	7
Nasp	7
Ncapg2	7
Nhp2l1	7
Nrm	7
Nup62	7
Nutf2-ps1	7
Orc6	7
Osgep	7
Paics	7
Palb2	7
Pcna	7
Pdha1	7
Pfas	7
Pgam1	7
Pin4	7
Pole	7
Ppat	7
Prim1	7
Rad51	7
Ranbp1	7
Rbbp7	7
Rfc2	7
Rfc4	7
Romo1	7
Rpa1	7
Rpa2	7
Rpl15	7
Rrm1	7
Sec24d	7
Sf3a3	7
Siva1	7
Slbp	7
Slc10a7	7
Slc43a3	7
Srgn	7
Srsf10	7
Ssrp1	7
Stil	7
Suv39h1	7
Syce2	7
Tardbp	7
Tcf19	7
Tfdp1	7
Tipin	7
Tk1	7
Tubgcp3	7
Txn1	7
Tyms	7
Uhrf1	7
Wdhd1	7
Wdr76	7
Zak	7
Zfp367	7
