# Supplementary material for: Mpath maps multi-branching single-cell trajectories revealing progenitor cell progression during development
Source: Nat Commun. 2016 Jun 30;7:11988. doi: 10.1038/ncomms11988 (PMC4931327; doi:10.1038/ncomms11988)
Supplement: Supplementary Data 3 — include genes that were differentially expressed along the development from early CDP to late cDC1-committed preDC. Clustering of these genes identified 6 distinct clusters as shown in Supplementary Figure 3. The cluster column indicates which clusters individual genes belong to. [file ncomms11988-s4.xlsx]

## Sheet: CDP_2_CDP_1_PreDC_9_PreDC_3_ord
Supplementary Data 3: Genes that were differentially expressed along the development from early CDP to late cDC1-committed preDC and clusters of these genes.
gene	cluster
4930506M07Rik	1
5430435G22Rik	1
Aif1	1
Batf3	1
Btla	1
Cd74	1
H2-Aa	1
H2-Ab1	1
H2-Eb1	1
Id2	1
Ifi205	1
Mnda	1
mt-Ti	1
Naaa	1
Plbd1	1
Rab43	1
Rps12l2	1
Slamf7	1
Tlr3	1
6720427I07Rik	2
Ahnak	2
Cldn25	2
Cytip	2
Dock10	2
Evi2a	2
Gm2a	2
Lgals3	2
Lsp1	2
Mir5117	2
Mphosph6	2
mt-Tm	2
Myadm	2
Pdlim5	2
Pira2	2
Plek	2
Rnd3	2
RP23-349N4.5	2
2015-09-09	2
Serpinb10	2
Slco3a1	2
Wdfy4	2
Actr1a	3
Arhgef7	3
Arid2	3
Atp2b4	3
Azin1	3
Bcl2	3
Cd151	3
Cd93	3
Cst7	3
Cux1	3
Ebp	3
Gpr97	3
Gria3	3
Ighj1	3
Marcksl1	3
Pdhb	3
Rasa1	3
RP24-429G21.5	3
Rpl22l1	3
Runx2	3
Serinc3	3
Serpinb1a	3
Sypl	3
Tax1bp1	3
Ttyh2	3
Ube2a	3
AI467606	4
Atp8b4	4
Cdc6	4
Ciapin1	4
Eef2	4
Eltd1	4
Eps15	4
Hif1an	4
mt-Tt	4
Mxd4	4
Ncf4	4
Ndufb2	4
Prrc2a	4
Ptpn7	4
S100pbp	4
Scamp3	4
Snord7	4
Tmco3	4
Tmem180	4
Vcp	4
Xpc	4
Xpnpep1	4
Akr1b10	5
Ccnd2	5
Cd27	5
Cd300lb	5
Cd34	5
Cdc123	5
Cdk6	5
Cryzl1	5
Ctsg	5
Eif3m	5
Ell	5
Emb	5
F13a1	5
Fbxw4	5
Fermt3	5
Fnta	5
Glipr1	5
Ift20	5
Igfbp4	5
Il12a	5
Lppr3	5
Med31	5
Mir124-2hg	5
Mpo	5
Mrpl43	5
Myb	5
Ndufv2	5
Nlgn1	5
Pfdn1	5
Pgam1	5
Pigk	5
Prr15	5
Prtg	5
Prtn3	5
Psma5	5
Rab44	5
Rangrf	5
Rbfa	5
Rny3	5
RP23-16D16.5	5
Rpl31-ps16	5
Rps12-ps3	5
Slc19a1	5
Slc37a1	5
Slpi	5
Sox4	5
Srgn	5
Srp68	5
Stk26	5
Thumpd3	5
Tia1	5
Tmem176b	5
Tpi1	5
Tsc22d1	5
Zfp422	5
Angel1	6
Asb6	6
Cd7	6
Itgax	6
Lrrc2	6
Ly6d	6
Ptprf	6
Rpl21-ps6	6
Rpl31-ps13	6
Rpl9-ps4	6
Rps19-ps3	6
Siglech	6
Smurf1	6
Snord14a	6
Spib	6
