# Supplementary material for: Mpath maps multi-branching single-cell trajectories revealing progenitor cell progression during development
Source: Nat Commun. 2016 Jun 30;7:11988. doi: 10.1038/ncomms11988 (PMC4931327; doi:10.1038/ncomms11988)
Supplement: Supplementary Data 4 — include genes that were differentially expressed between cells on the muscle differentiating path versus cells on the non-muscle differentiation path. The "non_muscle vs muscle Log2 FC" column indicates the non_muscle vs muscle fold change on log2 scale. [file ncomms11988-s5.xlsx]

## Sheet: Annotated_GSE52529_fpkm_matrix_
Supplementary Data 4: Genes that were differentially expressed between cells on the muscle differentiating path versus cells on the non-muscle differentiation path.
gene ensemble id	non_muscle vs muscle Log2 FC	p.adj	entrez ID	symbol
ENSG00000159251.6	-8.19453	4.32987e-15	70	ACTC1
ENSG00000138435.10	-7.80305	4.32987e-15	1134	CHRNA1
ENSG00000118194.14	-6.98904	4.32987e-15	7139	TNNT2
ENSG00000159173.13	-6.41862	4.32987e-15	7135	TNNI1
ENSG00000008517.12	-6.0041	4.32987e-15	9235	IL32
ENSG00000197614.6	-5.89882	4.32987e-15	8076	MFAP5
ENSG00000130600.10	-5.88533	4.32987e-15	283120	H19
ENSG00000149294.12	-5.84783	4.32987e-15	4684	NCAM1
ENSG00000169271.1	-5.83303	4.32987e-15	8988	HSPB3
ENSG00000198336.4	-5.72205	4.32987e-15	4635	MYL4
ENSG00000165917.5	-5.4372	4.32987e-15	5913	RAPSN
ENSG00000081189.9	-5.33898	4.32987e-15	4208	MEF2C
ENSG00000175084.7	-4.88327	4.32987e-15	1674	DES
ENSG00000180730.4	-4.76471	1.09912e-14	387914	SHISA2
ENSG00000148677.6	-4.72302	4.32987e-15	27063	ANKRD1
ENSG00000225383.2	-4.52372	5.66214e-15	207107	SFTA1P
ENSG00000160097.10	-4.5136	4.55191e-15	252995	FNDC5
ENSG00000132688.10	-4.49262	4.32987e-15	10763	NES
ENSG00000114854.3	-4.46239	4.32987e-15	7134	TNNC1
ENSG00000239474.2	-4.45029	4.32987e-15	10324	KLHL41
ENSG00000168497.4	-4.44715	5.88418e-15	8436	SDPR
ENSG00000112186.7	-4.36395	4.32987e-15	10486	CAP2
ENSG00000103742.7	-4.33192	4.44089e-15	57722	IGDCC4
ENSG00000176887.5	-4.3036	4.32987e-15	6664	SOX11
ENSG00000147573.12	-4.26745	4.55191e-15	84675	TRIM55
ENSG00000154553.9	-4.26219	7.88258e-15	27295	PDLIM3
ENSG00000091409.10	-4.11726	4.32987e-15	3655	ITGA6
ENSG00000133055.4	-3.96465	1.75415e-14	4608	MYBPH
ENSG00000168427.7	-3.87259	4.32987e-15	377007	KLHL30
ENSG00000166165.8	-3.7934	2.30926e-14	1152	CKB
ENSG00000065534.14	-3.73052	6.77236e-15	4638	MYLK
ENSG00000182533.6	-3.72359	4.44089e-15	859	CAV3
ENSG00000107551.15	-3.6983	2.20934e-14	83937	RASSF4
ENSG00000167191.7	-3.68003	2.30926e-14	51704	GPRC5B
ENSG00000162630.5	-3.6562	4.66294e-15	8707	B3GALT2
ENSG00000139329.4	-3.64573	4.91518e-12	4060	LUM
ENSG00000138379.4	-3.62738	1.44329e-14	2660	MSTN
ENSG00000173457.6	-3.61933	5.77316e-15	26472	PPP1R14B
ENSG00000140945.11	-3.61286	2.22045e-14	1012	CDH13
ENSG00000172403.6	-3.6009	4.32987e-15	171024	SYNPO2
ENSG00000124491.11	-3.55433	3.01981e-14	2162	F13A1
ENSG00000165092.8	-3.55039	9.12603e-14	216	ALDH1A1
ENSG00000170175.6	-3.5242	4.44089e-15	1140	CHRNB1
ENSG00000048740.12	-3.51711	4.44089e-15	10659	CELF2
ENSG00000158186.8	-3.51688	4.32987e-15	22808	MRAS
ENSG00000166086.8	-3.51033	1.42109e-14	83700	JAM3
ENSG00000128606.8	-3.49719	2.26485e-14	10234	LRRC17
ENSG00000128656.9	-3.49453	2.20934e-14	1123	CHN1
ENSG00000213626.7	-3.46275	2.64233e-14	81606	LBH
ENSG00000168899.4	-3.42617	1.17684e-14	10791	VAMP5
ENSG00000137501.12	-3.37807	2.28706e-14	54843	SYTL2
ENSG00000074590.9	-3.35858	6.88338e-15	9891	NUAK1
ENSG00000105048.12	-3.30767	2.33147e-14	7138	TNNT1
ENSG00000175183.5	-3.30299	1.85585e-12	1466	CSRP2
ENSG00000154721.10	-3.28451	2.26485e-14	58494	JAM2
ENSG00000108823.11	-3.23773	2.26485e-14	6442	SGCA
ENSG00000180209.7	-3.23421	5.79525e-11	29895	MYLPF
ENSG00000067798.9	-3.19692	2.26485e-14	89795	NAV3
ENSG00000170276.4	-3.17368	2.02061e-14	3316	HSPB2
ENSG00000085117.7	-3.14738	2.39808e-14	3732	CD82
ENSG00000106772.13	-3.14419	2.35367e-14	158471	PRUNE2
ENSG00000119280.12	-3.13839	2.23155e-14	84886	C1orf198
ENSG00000107796.8	-3.1324	2.99342e-07	59	ACTA2
ENSG00000154736.5	-3.12707	1.95399e-14	11096	ADAMTS5
ENSG00000196730.8	-3.10961	2.33147e-14	1612	DAPK1
ENSG00000168743.8	-3.09952	2.35367e-14	255743	NPNT
ENSG00000101333.11	-3.0958	1.68754e-14	5332	PLCB4
ENSG00000154556.13	-3.08444	1.56071e-11	8470	SORBS2
ENSG00000166963.8	-3.08378	4.55191e-15	4130	MAP1A
ENSG00000170624.9	-3.00322	3.13083e-14	6444	SGCD
ENSG00000159348.8	-3.00098	1.12266e-12	51706	CYB5R1
ENSG00000115738.5	-2.99943	1.35156e-11	3398	ID2
ENSG00000240801.1	-2.99896	2.37588e-14	NA	NA
ENSG00000145604.11	-2.98301	2.33147e-14	6502	SKP2
ENSG00000144868.9	-2.95951	6.55032e-15	66000	TMEM108
ENSG00000127603.19	-2.9553	4.32987e-15	23499	MACF1
ENSG00000154240.12	-2.95073	2.39808e-14	201134	CEP112
ENSG00000111049.3	-2.88196	1.26676e-13	4617	MYF5
ENSG00000181744.4	-2.87236	3.81251e-13	205428	C3orf58
ENSG00000156804.3	-2.87002	2.70894e-14	114907	FBXO32
ENSG00000112183.10	-2.86224	2.25375e-14	221662	RBM24
ENSG00000249784.1	-2.85235	1.00992e-05	677770	SCARNA22
ENSG00000109452.8	-2.85142	4.62963e-14	8821	INPP4B
ENSG00000117586.6	-2.83353	2.24265e-14	7292	TNFSF4
ENSG00000169554.11	-2.80836	2.35367e-14	9839	ZEB2
ENSG00000197461.9	-2.80388	3.5083e-14	5154	PDGFA
ENSG00000136108.10	-2.80018	3.88578e-14	26586	CKAP2
ENSG00000116774.7	-2.80009	5.57611e-10	56944	OLFML3
ENSG00000129757.8	-2.79545	1.93339e-10	1028	CDKN1C
ENSG00000108515.13	-2.79109	1.46549e-12	2027	ENO3
ENSG00000109846.3	-2.78974	1.15684e-11	1410	CRYAB
ENSG00000213190.2	-2.78283	3.15969e-13	10962	MLLT11
ENSG00000148120.10	-2.75994	6.99441e-14	84909	C9orf3
ENSG00000261925.1	-2.71985	2.06501e-14	NA	NA
ENSG00000172995.12	-2.70235	3.24185e-14	10777	ARPP21
ENSG00000187616.4	-2.70004	3.49942e-13	389827	TMEM8C
ENSG00000159713.6	-2.69842	6.40155e-13	51673	TPPP3
ENSG00000163909.6	-2.69664	3.06422e-14	26508	HEYL
ENSG00000151388.6	-2.65013	5.40901e-13	81792	ADAMTS12
ENSG00000118971.3	-2.64183	4.52971e-14	894	CCND2
ENSG00000185215.4	-2.596	2.34392e-07	7127	TNFAIP2
ENSG00000108100.13	-2.59593	1.803e-13	219771	CCNY
ENSG00000155324.5	-2.59136	8.25094e-11	65983	GRAMD3
ENSG00000167244.12	-2.57636	2.05391e-14	3481	IGF2
ENSG00000133083.10	-2.55957	2.89768e-14	9201	DCLK1
ENSG00000107317.7	-2.55891	7.69782e-11	5730	PTGDS
ENSG00000030304.8	-2.55406	4.20652e-12	4593	MUSK
ENSG00000157514.12	-2.54845	6.97834e-10	1831	TSC22D3
ENSG00000153944.6	-2.53258	2.498e-14	124540	MSI2
ENSG00000106538.5	-2.50236	1.93934e-12	5919	RARRES2
ENSG00000104812.10	-2.42769	2.35367e-14	2997	GYS1
ENSG00000109063.9	-2.41875	2.72936e-08	4621	MYH3
ENSG00000170681.6	-2.41442	2.30926e-14	347273	MURC
ENSG00000164125.11	-2.41365	7.52509e-13	51313	FAM198B
ENSG00000144485.6	-2.41262	2.26485e-14	55502	HES6
ENSG00000256940.1	-2.39993	1.7116e-08	NA	NA
ENSG00000268518.1	-2.38321	4.23721e-10	100506114	LOC100506114
ENSG00000170776.15	-2.37734	8.70781e-10	11214	AKAP13
ENSG00000121769.3	-2.37163	7.09261e-06	2170	FABP3
ENSG00000129116.13	-2.34633	1.43219e-14	23022	PALLD
ENSG00000150556.12	-2.34355	6.82121e-13	130576	LYPD6B
ENSG00000104763.13	-2.34269	1.22869e-09	427	ASAH1
ENSG00000156885.4	-2.32942	3.19789e-12	1339	COX6A2
ENSG00000111913.11	-2.31902	2.30926e-14	9750	FAM65B
ENSG00000102554.9	-2.30625	2.2945e-12	688	KLF5
ENSG00000155657.19	-2.3001	2.5091e-14	7273	TTN
ENSG00000117632.16	-2.28872	2.27596e-14	3925	STMN1
ENSG00000104047.10	-2.28085	1.18878e-08	56986	DTWD1
ENSG00000099204.14	-2.27411	1.26816e-11	3983	ABLIM1
ENSG00000111305.14	-2.26391	4.10583e-12	83445	GSG1
ENSG00000198947.9	-2.25222	4.75582e-10	1756	DMD
ENSG00000164122.4	-2.22315	3.03401e-09	140458	ASB5
ENSG00000169604.15	-2.21157	2.4647e-14	84168	ANTXR1
ENSG00000105251.6	-2.20597	2.24635e-10	56961	SHD
ENSG00000157542.7	-2.19638	7.18314e-13	3763	KCNJ6
ENSG00000115461.4	-2.16427	2.68674e-14	3488	IGFBP5
ENSG00000115221.6	-2.15304	2.05658e-12	3694	ITGB6
ENSG00000136153.14	-2.14034	8.72302e-12	4008	LMO7
ENSG00000105971.9	-2.1397	1.96507e-10	858	CAV2
ENSG00000060718.14	-2.12529	1.20239e-08	1301	COL11A1
ENSG00000173402.7	-2.12144	2.33147e-14	1605	DAG1
ENSG00000091527.11	-2.11601	2.33147e-14	55573	CDV3
ENSG00000124831.14	-2.09236	2.20934e-14	9208	LRRFIP1
ENSG00000122641.9	-2.09227	1.8999e-09	3624	INHBA
ENSG00000135424.11	-2.09026	2.30926e-14	3679	ITGA7
ENSG00000162614.13	-2.08821	2.35367e-14	91624	NEXN
ENSG00000259345.1	-2.08816	3.82995e-09	NA	NA
ENSG00000215845.6	-2.0847	2.7844e-08	100131187	TSTD1
ENSG00000107438.4	-2.08119	1.04942e-09	9124	PDLIM1
ENSG00000164176.8	-2.06241	7.90569e-10	10085	EDIL3
ENSG00000198420.5	-2.04454	2.09832e-13	9747	FAM115A
ENSG00000151892.10	-2.04252	3.89583e-11	2674	GFRA1
ENSG00000079819.11	-2.0344	1.85256e-09	2037	EPB41L2
ENSG00000134243.7	-2.02787	2.03421e-09	6272	SORT1
ENSG00000170961.6	-2.02756	9.61933e-08	3037	HAS2
ENSG00000250303.2	-2.02377	1.82491e-07	100506870	LOC100506870
ENSG00000107020.5	-2.02234	6.50544e-07	55848	PLGRKT
ENSG00000255103.1	-2.02019	8.34119e-10	643314	KIAA0754
ENSG00000106483.7	-2.01599	3.14162e-11	6424	SFRP4
ENSG00000143369.10	-2.01408	3.80935e-08	1893	ECM1
ENSG00000168530.11	-2.01294	1.53646e-06	4632	MYL1
ENSG00000106034.13	-2.01138	6.87438e-09	79974	CPED1
ENSG00000143322.15	-1.9889	1.80257e-08	27	ABL2
ENSG00000103994.11	-1.98722	1.02929e-12	64397	ZNF106
ENSG00000227544.3	-1.98265	2.03387e-09	100506725	LOC100506725
ENSG00000213853.5	-1.97506	4.67735e-10	2013	EMP2
ENSG00000072682.13	-1.97375	1.31821e-08	8974	P4HA2
ENSG00000105810.5	-1.97316	1.08469e-13	1021	CDK6
ENSG00000164124.6	-1.96805	2.04634e-09	55314	TMEM144
ENSG00000122180.4	-1.95546	1.38269e-09	4656	MYOG
ENSG00000084676.11	-1.94815	2.51006e-11	8648	NCOA1
ENSG00000064300.4	-1.94309	2.53131e-14	4804	NGFR
ENSG00000110675.8	-1.94081	1.45849e-11	55531	ELMOD1
ENSG00000259976.1	-1.93635	9.40525e-09	NA	NA
ENSG00000164754.8	-1.93408	6.03766e-11	5885	RAD21
ENSG00000132434.5	-1.92507	7.05394e-07	55915	LANCL2
ENSG00000137393.8	-1.92295	5.77602e-07	255488	RNF144B
ENSG00000137124.6	-1.92222	1.24493e-10	219	ALDH1B1
ENSG00000079393.15	-1.91657	1.63818e-10	51207	DUSP13
ENSG00000126709.10	-1.90821	1.84539e-10	2537	IFI6
ENSG00000135074.11	-1.90785	2.37588e-14	8728	ADAM19
ENSG00000223749.2	-1.9043	3.36954e-10	84848	MIR503HG
ENSG00000137801.9	-1.90427	8.73968e-13	7057	THBS1
ENSG00000163346.12	-1.9038	2.37588e-14	57326	PBXIP1
ENSG00000163171.6	-1.89074	8.45324e-13	10602	CDC42EP3
ENSG00000140391.10	-1.883	1.18204e-08	10099	TSPAN3
ENSG00000196141.7	-1.88287	1.28695e-09	26010	SPATS2L
ENSG00000116117.13	-1.87693	2.52179e-10	117583	PARD3B
ENSG00000175567.3	-1.87691	1.76815e-06	7351	UCP2
ENSG00000181722.11	-1.87439	8.32374e-08	26137	ZBTB20
ENSG00000234638.1	-1.87045	7.78988e-12	NA	NA
ENSG00000094841.9	-1.85877	3.43448e-08	139596	UPRT
ENSG00000231312.2	-1.85779	6.92133e-07	728730	LOC728730
ENSG00000135636.9	-1.85546	3.74145e-13	8291	DYSF
ENSG00000197892.8	-1.8515	7.33939e-10	23303	KIF13B
ENSG00000122786.15	-1.84253	1.60982e-14	800	CALD1
ENSG00000129910.3	-1.83162	4.9627e-14	1013	CDH15
ENSG00000160352.11	-1.83035	3.63764e-07	148206	ZNF714
ENSG00000151320.6	-1.82942	1.60624e-10	9472	AKAP6
ENSG00000156298.8	-1.82815	8.26209e-08	7102	TSPAN7
ENSG00000115419.8	-1.8265	6.20089e-10	2744	GLS
ENSG00000170759.10	-1.82474	5.71854e-12	3799	KIF5B
ENSG00000088448.10	-1.81618	2.29472e-12	55608	ANKRD10
ENSG00000068903.15	-1.81388	1.05506e-06	22933	SIRT2
ENSG00000225096.1	-1.80705	5.9972e-08	NA	NA
ENSG00000168528.7	-1.79595	3.15656e-09	347735	SERINC2
ENSG00000262179.2	-1.79246	1.01863e-07	101929726	LOC101929726
ENSG00000181381.9	-1.79108	2.35421e-08	91351	DDX60L
ENSG00000151503.8	-1.78915	2.33108e-09	23310	NCAPD3
ENSG00000168334.8	-1.78811	1.52944e-12	165904	XIRP1
ENSG00000221968.4	-1.78168	1.12989e-07	3995	FADS3
ENSG00000197694.9	-1.7704	7.17778e-11	6709	SPTAN1
ENSG00000197043.8	-1.76408	8.73107e-09	309	ANXA6
ENSG00000144339.7	-1.73991	7.21504e-08	23671	TMEFF2
ENSG00000079215.9	-1.73298	1.3086e-07	6507	SLC1A3
ENSG00000139372.10	-1.72822	1.82519e-09	6996	TDG
ENSG00000159216.13	-1.72112	4.64986e-07	861	RUNX1
ENSG00000143850.7	-1.71967	3.31069e-13	22874	PLEKHA6
ENSG00000078328.15	-1.7186	5.65303e-12	54715	RBFOX1
ENSG00000121851.8	-1.71771	4.72177e-07	84265	POLR3GL
ENSG00000214265.6	-1.71632	2.27709e-09	8926	SNURF
ENSG00000105968.14	-1.70842	3.0942e-06	94239	H2AFV
ENSG00000132329.6	-1.70593	1.92023e-05	10267	RAMP1
ENSG00000171206.8	-1.70369	5.0257e-09	81603	TRIM8
ENSG00000225442.2	-1.70124	0.000302089	NA	NA
ENSG00000018625.10	-1.68274	5.00089e-12	477	ATP1A2
ENSG00000145794.12	-1.67777	1.26707e-09	84466	MEGF10
ENSG00000128591.11	-1.66953	5.9952e-14	2318	FLNC
ENSG00000187942.7	-1.66661	7.0286e-10	401944	LDLRAD2
ENSG00000118729.10	-1.66309	8.77013e-08	845	CASQ2
ENSG00000060982.10	-1.65985	1.0236e-09	586	BCAT1
ENSG00000103888.11	-1.6564	4.75518e-09	57214	CEMIP
ENSG00000148516.16	-1.65607	1.07731e-07	6935	ZEB1
ENSG00000236709.1	-1.65552	1.42177e-05	NA	NA
ENSG00000107738.14	-1.65475	5.8017e-07	64115	C10orf54
ENSG00000129353.10	-1.65465	8.07307e-07	57153	SLC44A2
ENSG00000214517.4	-1.65329	0.000125964	51400	PPME1
ENSG00000172000.3	-1.65301	5.75117e-08	80032	ZNF556
ENSG00000101470.5	-1.63484	3.5044e-06	7125	TNNC2
ENSG00000198668.6	-1.63475	2.55351e-14	801	CALM1
ENSG00000136114.11	-1.63467	7.39267e-08	55901	THSD1
ENSG00000009780.11	-1.62709	5.65862e-06	199870	FAM76A
ENSG00000143367.11	-1.62431	3.83155e-05	7286	TUFT1
ENSG00000049540.12	-1.61408	9.64384e-09	2006	ELN
ENSG00000232774.3	-1.61284	5.43483e-07	400221	FLJ22447
ENSG00000246273.2	-1.60736	0.000106866	283104	SBF2-AS1
ENSG00000182010.6	-1.60344	3.0788e-11	219790	RTKN2
ENSG00000140416.15	-1.60301	1.85407e-13	7168	TPM1
ENSG00000196502.7	-1.60296	1.12092e-06	6817	SULT1A1
ENSG00000121989.10	-1.59625	0.000107978	92	ACVR2A
ENSG00000086289.7	-1.57868	6.94151e-07	54749	EPDR1
ENSG00000231273.1	-1.57379	9.57153e-07	101927293	LOC101927293
ENSG00000142949.12	-1.57146	1.32369e-11	5792	PTPRF
ENSG00000256261.1	-1.56845	2.4473e-06	NA	NA
ENSG00000142798.12	-1.56766	1.54161e-07	3339	HSPG2
ENSG00000186594.6	-1.56154	5.58636e-06	84981	MIR22HG
ENSG00000165322.13	-1.55768	3.56319e-05	94134	ARHGAP12
ENSG00000100234.11	-1.55734	0.00038981	7078	TIMP3
ENSG00000110195.7	-1.55184	1.23717e-07	2348	FOLR1
ENSG00000237637.1	-1.55124	1.42999e-05	100507099	FRY-AS1
ENSG00000092969.7	-1.54334	6.85128e-06	7042	TGFB2
ENSG00000152284.4	-1.54327	2.30404e-08	83439	TCF7L1
ENSG00000166275.11	-1.54219	9.27875e-07	119032	C10orf32
ENSG00000135596.13	-1.53968	2.6701e-06	64780	MICAL1
ENSG00000110422.7	-1.5353	9.39478e-07	10114	HIPK3
ENSG00000145362.12	-1.53348	2.10541e-07	287	ANK2
ENSG00000060762.14	-1.53249	4.22284e-05	51660	MPC1
ENSG00000072163.14	-1.52776	2.83194e-07	55679	LIMS2
ENSG00000178980.10	-1.51925	2.70894e-13	6415	SEPW1
ENSG00000170162.9	-1.50993	1.57706e-10	245806	VGLL2
ENSG00000226937.3	-1.50913	4.87003e-06	NA	NA
ENSG00000135916.11	-1.50784	1.41506e-06	81618	ITM2C
ENSG00000143153.7	-1.50675	8.69267e-09	481	ATP1B1
ENSG00000154027.14	-1.50538	0.000747527	26289	AK5
ENSG00000187109.9	-1.50366	4.32987e-15	4673	NAP1L1
ENSG00000106484.9	-1.49835	3.90175e-07	4232	MEST
ENSG00000182667.10	-1.49699	0.000434287	50863	NTM
ENSG00000143507.13	-1.49572	0.000185629	11221	DUSP10
ENSG00000153179.7	-1.49082	4.7343e-11	283349	RASSF3
ENSG00000077522.8	-1.49078	2.2535e-06	88	ACTN2
ENSG00000161281.6	-1.48413	3.3671e-05	1346	COX7A1
ENSG00000156265.11	-1.48226	0.000119168	56911	MAP3K7CL
ENSG00000242759.1	-1.47877	2.16324e-07	100302640	LINC00882
ENSG00000099260.6	-1.47655	1.25805e-08	54873	PALMD
ENSG00000078401.6	-1.47455	9.15555e-07	1906	EDN1
ENSG00000114126.13	-1.47408	7.17625e-05	7029	TFDP2
ENSG00000138764.9	-1.47219	2.86723e-05	901	CCNG2
ENSG00000213145.5	-1.46716	4.6507e-05	1396	CRIP1
ENSG00000124006.10	-1.46662	1.87418e-07	23363	OBSL1
ENSG00000124795.10	-1.46178	1.03678e-06	7913	DEK
ENSG00000114416.12	-1.45382	2.17905e-10	8087	FXR1
ENSG00000213722.4	-1.44942	0.000118993	23564	DDAH2
ENSG00000142178.7	-1.44863	1.97817e-11	150094	SIK1
ENSG00000083857.9	-1.4463	2.77763e-05	2195	FAT1
ENSG00000138190.12	-1.44389	2.21294e-07	54536	EXOC6
ENSG00000164305.13	-1.44064	0.000205972	836	CASP3
ENSG00000223745.3	-1.44062	0.000373542	100131564	LOC100131564
ENSG00000143494.11	-1.43497	1.58269e-07	79805	VASH2
ENSG00000196154.7	-1.43293	0.000617776	6275	S100A4
ENSG00000117984.8	-1.43011	2.15994e-06	1509	CTSD
ENSG00000162521.13	-1.42983	6.90852e-06	5928	RBBP4
ENSG00000049759.12	-1.42856	1.38349e-05	23327	NEDD4L
ENSG00000169122.7	-1.42324	1.39859e-05	90362	FAM110B
ENSG00000070961.10	-1.42055	4.91378e-09	490	ATP2B1
ENSG00000171316.7	-1.41936	4.37765e-07	55636	CHD7
ENSG00000229206.2	-1.41811	3.24182e-09	NA	NA
ENSG00000197442.8	-1.41712	2.75495e-08	4217	MAP3K5
ENSG00000165194.10	-1.41467	4.32044e-10	57526	PCDH19
ENSG00000081320.5	-1.41185	1.07511e-05	9262	STK17B
ENSG00000110492.11	-1.41084	0.000442352	4192	MDK
ENSG00000153071.10	-1.40677	1.15906e-07	1601	DAB2
ENSG00000243444.3	-1.40587	2.04289e-07	114299	PALM2
ENSG00000267954.1	-1.40402	1.22227e-06	NA	NA
ENSG00000166387.7	-1.40314	2.0411e-06	8495	PPFIBP2
ENSG00000176014.8	-1.3996	7.17802e-07	84617	TUBB6
ENSG00000146676.5	-1.39223	1.15473e-09	5814	PURB
ENSG00000206527.5	-1.3913	2.33624e-06	201562	PTPLB
ENSG00000173210.15	-1.38753	8.4726e-07	22885	ABLIM3
ENSG00000140285.5	-1.38431	2.78095e-07	2252	FGF7
ENSG00000125414.13	-1.38077	4.55169e-07	4620	MYH2
ENSG00000125744.7	-1.38006	6.75857e-11	6253	RTN2
ENSG00000239922.1	-1.3775	3.01194e-06	NA	NA
ENSG00000084444.9	-1.37513	5.51406e-05	57613	KIAA1467
ENSG00000166147.9	-1.3747	1.17166e-07	2200	FBN1
ENSG00000135540.7	-1.37386	4.07146e-06	57224	NHSL1
ENSG00000269501.1	-1.37305	0.00327409	728855	LINC00623
ENSG00000147416.6	-1.36666	0.000420676	526	ATP6V1B2
ENSG00000168575.5	-1.361	9.78327e-05	6575	SLC20A2
ENSG00000135437.5	-1.36082	0.000712508	5959	RDH5
ENSG00000203706.4	-1.36036	8.54822e-06	574036	SERTAD4-AS1
ENSG00000155330.5	-1.35934	1.23021e-05	388272	C16orf87
ENSG00000147027.3	-1.35806	7.86115e-05	83604	TMEM47
ENSG00000224930.2	-1.35034	3.19449e-05	378825	LINC00162
ENSG00000182240.10	-1.34986	7.9978e-05	25825	BACE2
ENSG00000142920.12	-1.34895	6.25087e-06	113451	AZIN2
ENSG00000122367.15	-1.34848	4.25831e-08	11155	LDB3
ENSG00000189159.11	-1.34829	5.9799e-05	51155	HN1
ENSG00000165410.10	-1.34741	8.70747e-09	1073	CFL2
ENSG00000096093.9	-1.34687	0.000186477	114327	EFHC1
ENSG00000063660.4	-1.34293	8.19625e-10	2817	GPC1
ENSG00000139436.16	-1.3425	3.14353e-05	9815	GIT2
ENSG00000249835.2	-1.34132	0.000215305	NA	NA
ENSG00000215190.4	-1.34002	0.000263624	728411	GUSBP1
ENSG00000075223.9	-1.33958	0.000307182	10512	SEMA3C
ENSG00000183531.1	-1.33832	0.00140691	NA	NA
ENSG00000253712.1	-1.33583	1.81966e-08	NA	NA
ENSG00000237515.6	-1.33532	7.07501e-12	729993	SHISA9
ENSG00000132718.7	-1.33417	9.40806e-06	23208	SYT11
ENSG00000011566.9	-1.32691	0.000143325	8491	MAP4K3
ENSG00000198796.6	-1.3246	9.85849e-05	115701	ALPK2
ENSG00000108468.10	-1.32017	3.64847e-05	10951	CBX1
ENSG00000099953.5	-1.31985	1.66603e-07	4320	MMP11
ENSG00000129474.11	-1.31931	0.000196355	84962	AJUBA
ENSG00000145075.7	-1.3188	2.45741e-09	339829	CCDC39
ENSG00000126947.7	-1.31842	3.02583e-05	51309	ARMCX1
ENSG00000112759.12	-1.31818	0.00057922	2030	SLC29A1
ENSG00000169155.5	-1.31599	7.97099e-06	23099	ZBTB43
ENSG00000197872.7	-1.31505	6.56383e-07	81553	FAM49A
ENSG00000137809.12	-1.3134	3.85291e-05	22801	ITGA11
ENSG00000128739.16	-1.31308	5.80406e-07	6638	SNRPN
ENSG00000215252.7	-1.31006	8.40232e-05	440270	GOLGA8B
ENSG00000110756.13	-1.30691	0.000126292	11234	HPS5
ENSG00000240583.6	-1.30674	3.08156e-06	358	AQP1
ENSG00000105854.8	-1.30539	3.34626e-05	5445	PON2
ENSG00000144283.17	-1.30423	6.794e-05	8502	PKP4
ENSG00000082497.7	-1.30169	3.60499e-05	56256	SERTAD4
ENSG00000269900.1	-1.30133	0.000396401	6023	RMRP
ENSG00000196569.7	-1.30132	2.20349e-06	3908	LAMA2
ENSG00000169925.12	-1.30027	2.16583e-06	8019	BRD3
ENSG00000172164.9	-1.29582	1.39605e-07	6641	SNTB1
ENSG00000129675.11	-1.2948	8.83496e-06	9459	ARHGEF6
ENSG00000064999.12	-1.2916	1.50796e-08	23294	ANKS1A
ENSG00000038382.13	-1.28628	7.85305e-05	7204	TRIO
ENSG00000165617.9	-1.28388	3.39752e-07	51339	DACT1
ENSG00000135862.5	-1.28379	1.58972e-05	3915	LAMC1
ENSG00000162734.8	-1.28107	6.14159e-05	8682	PEA15
ENSG00000139209.11	-1.27619	5.45794e-07	55089	SLC38A4
ENSG00000256309.1	-1.27123	9.68103e-06	NA	NA
ENSG00000170004.12	-1.27097	6.08764e-06	1107	CHD3
ENSG00000196628.9	-1.26869	3.0081e-07	6925	TCF4
ENSG00000183255.7	-1.26849	1.38007e-05	754	PTTG1IP
ENSG00000136546.9	-1.26628	1.07985e-06	6332	SCN7A
ENSG00000188549.8	-1.26558	9.49884e-06	388115	C15orf52
ENSG00000225613.2	-1.25703	1.41156e-06	NA	NA
ENSG00000224078.6	-1.25655	0.000117889	100033416	SNORD116-4
ENSG00000054392.8	-1.25401	1.09205e-05	55733	HHAT
ENSG00000206538.3	-1.25348	4.37611e-06	389136	VGLL3
ENSG00000167552.9	-1.2533	5.60007e-09	7846	TUBA1A
ENSG00000079308.11	-1.25102	3.15279e-05	7145	TNS1
ENSG00000243701.1	-1.24795	0.00108455	344595	LINC00883
ENSG00000173542.4	-1.24782	4.59438e-05	92597	MOB1B
ENSG00000158604.10	-1.24721	1.37561e-11	222068	TMED4
ENSG00000172939.4	-1.24621	5.54234e-05	9943	OXSR1
ENSG00000134775.11	-1.24383	6.13434e-07	80206	FHOD3
ENSG00000065361.10	-1.24254	1.13269e-06	2065	ERBB3
ENSG00000134363.7	-1.2423	4.60035e-06	10468	FST
ENSG00000151303.10	-1.23908	0.00169454	NA	NA
ENSG00000162520.10	-1.23639	2.49166e-08	81493	SYNC
ENSG00000166352.11	-1.23527	0.00193194	119710	C11orf74
ENSG00000249853.3	-1.23478	1.28056e-08	222537	HS3ST5
ENSG00000163513.13	-1.23465	0.000352926	7048	TGFBR2
ENSG00000197381.11	-1.22935	0.000149296	104	ADARB1
ENSG00000123096.7	-1.22722	3.24474e-05	8082	SSPN
ENSG00000127947.11	-1.22692	0.000494284	5782	PTPN12
ENSG00000164938.9	-1.22671	0.000295975	94241	TP53INP1
ENSG00000136383.6	-1.22446	3.3874e-10	57538	ALPK3
ENSG00000091482.5	-1.21993	8.23146e-06	23676	SMPX
ENSG00000074219.9	-1.2169	1.45872e-06	8463	TEAD2
ENSG00000159388.5	-1.21672	4.47415e-05	7832	BTG2
ENSG00000180914.6	-1.21584	2.1938e-06	5021	OXTR
ENSG00000110200.4	-1.21473	0.00128253	25906	ANAPC15
ENSG00000066136.15	-1.21449	0.00111093	4802	NFYC
ENSG00000180354.11	-1.21447	3.35043e-07	222166	MTURN
ENSG00000237819.1	-1.2107	2.00556e-05	101927497	LOC101927497
ENSG00000257438.1	-1.21015	8.91177e-07	NA	NA
ENSG00000182809.6	-1.20622	0.000314913	1397	CRIP2
ENSG00000157036.8	-1.20323	0.000285657	9941	EXOG
ENSG00000093167.13	-1.2017	0.000933123	9209	LRRFIP2
ENSG00000054523.12	-1.2003	6.41414e-06	23095	KIF1B
ENSG00000164694.12	-1.19881	2.73092e-09	84624	FNDC1
ENSG00000073910.15	-1.19504	2.00974e-06	10129	FRY
ENSG00000109929.5	-1.19496	0.00411961	6309	SC5D
ENSG00000161896.6	-1.19101	1.35324e-06	117283	IP6K3
ENSG00000110042.3	-1.18828	3.13819e-08	23220	DTX4
ENSG00000170801.5	-1.18725	2.97693e-06	94031	HTRA3
ENSG00000164761.4	-1.18621	5.94437e-06	4982	TNFRSF11B
ENSG00000196428.7	-1.18604	1.28472e-07	9819	TSC22D2
ENSG00000138449.6	-1.18575	0.000155979	30061	SLC40A1
ENSG00000123636.13	-1.18538	0.000512003	29994	BAZ2B
ENSG00000172123.8	-1.18095	0.000164714	55106	SLFN12
ENSG00000261179.1	-1.1794	2.50936e-08	NA	NA
ENSG00000236537.1	-1.17707	0.00395077	101930415	LOC101930415
ENSG00000145819.11	-1.17491	2.97765e-06	23092	ARHGAP26
ENSG00000145390.7	-1.17479	0.000127966	54532	USP53
ENSG00000206573.4	-1.17476	0.00392555	440944	THUMPD3-AS1
ENSG00000261553.1	-1.17185	9.93787e-06	NA	NA
ENSG00000172765.12	-1.17092	0.000263379	23023	TMCC1
ENSG00000149428.14	-1.1696	0.000161041	10525	HYOU1
ENSG00000198948.7	-1.16952	3.25732e-08	9848	MFAP3L
ENSG00000051108.10	-1.16732	0.000342198	9709	HERPUD1
ENSG00000215791.2	-1.16595	0.00282431	NA	NA
ENSG00000178573.6	-1.1636	3.40741e-07	4094	MAF
ENSG00000170873.14	-1.16202	0.00025099	9788	MTSS1
ENSG00000130449.5	-1.16055	1.32129e-05	57688	ZSWIM6
ENSG00000123091.4	-1.15929	0.000388537	26994	RNF11
ENSG00000259013.2	-1.15909	0.000469441	NA	NA
ENSG00000119906.6	-1.15804	0.000153914	55719	FAM178A
ENSG00000092054.12	-1.15722	8.49299e-07	4625	MYH7
ENSG00000182247.5	-1.154	0.0021513	7325	UBE2E2
ENSG00000100697.10	-1.15312	0.00042534	23405	DICER1
ENSG00000164093.10	-1.15056	0.00136253	5308	PITX2
ENSG00000137478.10	-1.14935	0.000126402	9873	FCHSD2
ENSG00000187079.10	-1.14904	1.66143e-06	7003	TEAD1
ENSG00000130005.7	-1.14499	8.99378e-06	2593	GAMT
ENSG00000174628.12	-1.14348	0.000216223	124152	IQCK
ENSG00000183091.15	-1.14218	8.34506e-07	4703	NEB
ENSG00000236581.3	-1.14206	0.00238359	100874241	STARD13-AS
ENSG00000052795.8	-1.13952	9.64643e-08	57600	FNIP2
ENSG00000135720.8	-1.13936	7.76849e-05	1783	DYNC1LI2
ENSG00000089159.11	-1.13793	0.000158882	5829	PXN
ENSG00000181924.6	-1.13771	0.000891184	51287	COA4
ENSG00000036672.11	-1.13745	1.11885e-05	9099	USP2
ENSG00000115306.11	-1.13643	2.50766e-10	6711	SPTBN1
ENSG00000196233.7	-1.13555	0.00148592	84458	LCOR
ENSG00000133121.16	-1.1308	0.000361625	90627	STARD13
ENSG00000168014.12	-1.12734	3.74559e-05	26005	C2CD3
ENSG00000013441.11	-1.12457	0.00417004	1195	CLK1
ENSG00000121690.5	-1.11679	0.00248155	91614	DEPDC7
ENSG00000006042.7	-1.11458	0.00655943	26022	TMEM98
ENSG00000139914.6	-1.11205	7.74017e-05	161247	FITM1
ENSG00000163380.11	-1.10593	2.97453e-07	56203	LMOD3
ENSG00000139211.5	-1.10556	0.0027686	347902	AMIGO2
ENSG00000250722.1	-1.10501	4.27834e-05	6414	SEPP1
ENSG00000234520.1	-1.10272	5.7827e-07	101928036	LOC101928036
ENSG00000183023.13	-1.10234	0.000318567	6546	SLC8A1
ENSG00000164713.5	-1.10203	0.000488048	25798	BRI3
ENSG00000213431.4	-1.10131	0.000577486	NA	NA
ENSG00000146122.12	-1.10123	1.06736e-05	23500	DAAM2
ENSG00000231134.1	-1.09844	0.0014746	NA	NA
ENSG00000130024.10	-1.09804	0.000358567	55274	PHF10
ENSG00000174446.7	-1.09756	0.00469918	10302	SNAPC5
ENSG00000197603.9	-1.09741	0.0020161	65250	C5orf42
ENSG00000134247.9	-1.0952	0.00416388	5738	PTGFRN
ENSG00000136603.9	-1.09474	9.28702e-07	6498	SKIL
ENSG00000228624.2	-1.09455	6.07291e-06	101927768	LOC101927768
ENSG00000186908.10	-1.09307	0.00203693	23390	ZDHHC17
ENSG00000130338.8	-1.09166	6.1464e-05	56995	TULP4
ENSG00000138759.13	-1.09075	7.49034e-09	80144	FRAS1
ENSG00000158445.6	-1.08753	3.01412e-07	3745	KCNB1
ENSG00000188452.9	-1.08556	0.000144342	375298	CERKL
ENSG00000100592.11	-1.08346	0.00165224	23002	DAAM1
ENSG00000251011.1	-1.08198	7.85864e-07	101927455	TMEM108-AS1
ENSG00000175600.11	-1.08069	0.00243558	79783	SUGCT
ENSG00000134371.9	-1.08002	0.000322558	79577	CDC73
ENSG00000172379.14	-1.07709	3.14935e-05	9915	ARNT2
ENSG00000136783.9	-1.07652	0.00594823	25934	NIPSNAP3A
ENSG00000077380.11	-1.07587	1.09173e-07	1781	DYNC1I2
ENSG00000237813.3	-1.0757	4.06032e-06	NA	NA
ENSG00000103018.12	-1.07569	0.00378203	80777	CYB5B
ENSG00000109046.10	-1.07493	8.59019e-07	26118	WSB1
ENSG00000165169.6	-1.07466	0.00497684	6990	DYNLT3
ENSG00000196591.7	-1.0735	0.00188939	3066	HDAC2
ENSG00000151718.11	-1.07314	0.00154636	80014	WWC2
ENSG00000165072.9	-1.07241	3.85541e-07	256691	MAMDC2
ENSG00000090520.6	-1.07092	0.00372601	51726	DNAJB11
ENSG00000167693.12	-1.07076	1.82252e-05	64359	NXN
ENSG00000101782.10	-1.07025	0.00059373	8780	RIOK3
ENSG00000124813.16	-1.0682	0.00334573	860	RUNX2
ENSG00000146373.11	-1.06694	0.000744908	154214	RNF217
ENSG00000182534.9	-1.06639	0.00228424	439921	MXRA7
ENSG00000148180.11	-1.06047	0.00206327	2934	GSN
ENSG00000143632.10	-1.06041	0.000243277	58	ACTA1
ENSG00000108219.9	-1.06033	0.000834589	81619	TSPAN14
ENSG00000203727.3	-1.0596	4.34099e-08	389432	SAMD5
ENSG00000143162.7	-1.0584	3.70111e-05	8804	CREG1
ENSG00000145431.6	-1.05689	2.48807e-06	56034	PDGFC
ENSG00000072422.12	-1.05356	0.000261387	9886	RHOBTB1
ENSG00000166317.5	-1.05251	1.42492e-07	79933	SYNPO2L
ENSG00000133789.10	-1.05151	0.00191889	23075	SWAP70
ENSG00000087460.18	-1.05146	3.52714e-06	2778	GNAS
ENSG00000107186.12	-1.0504	0.00115407	8777	MPDZ
ENSG00000082068.4	-1.04587	0.00423282	55100	WDR70
ENSG00000086666.14	-1.04513	0.000249611	54469	ZFAND6
ENSG00000262246.1	-1.044	4.83617e-07	79585	CORO7
ENSG00000257103.3	-1.04367	0.000454121	26065	LSM14A
ENSG00000171988.13	-1.04105	0.00306592	221037	JMJD1C
ENSG00000043514.11	-1.03916	0.00101561	54802	TRIT1
ENSG00000137177.14	-1.03791	6.99214e-05	63971	KIF13A
ENSG00000153823.14	-1.03738	5.76413e-07	55022	PID1
ENSG00000130595.12	-1.03685	0.000553288	7140	TNNT3
ENSG00000165512.4	-1.03682	0.000266958	7570	ZNF22
ENSG00000185070.6	-1.0363	0.00617815	100506718	LOC100506718
ENSG00000261425.1	-1.03624	0.00013296	NA	NA
ENSG00000163492.9	-1.03492	1.15386e-07	285025	CCDC141
ENSG00000111328.2	-1.03137	0.00070699	8099	CDK2AP1
ENSG00000166033.7	-1.03047	0.00289156	5654	HTRA1
ENSG00000211448.7	-1.03045	1.41058e-05	1734	DIO2
ENSG00000122574.6	-1.03038	1.74501e-05	644150	WIPF3
ENSG00000143847.11	-1.03002	8.1476e-07	8497	PPFIA4
ENSG00000061337.11	-1.02972	4.54482e-07	11178	LZTS1
ENSG00000165996.9	-1.0282	0.000281723	9200	PTPLA
ENSG00000089486.12	-1.02704	0.000301932	29965	CDIP1
ENSG00000185442.7	-1.0254	0.000321738	400451	FAM174B
ENSG00000171055.10	-1.02407	0.00366111	9637	FEZ2
ENSG00000141232.4	-1.02404	0.00100675	10140	TOB1
ENSG00000158258.10	-1.02207	5.53079e-09	64084	CLSTN2
ENSG00000213096.5	-1.02153	0.00127847	9534	ZNF254
ENSG00000124486.7	-1.02144	0.000298043	8239	USP9X
ENSG00000164187.6	-1.01795	1.00871e-05	92255	LMBRD2
ENSG00000107819.9	-1.01701	0.000529062	81855	SFXN3
ENSG00000171451.13	-1.01132	4.35339e-05	92126	DSEL
ENSG00000165633.7	-1.01102	1.12389e-05	196740	VSTM4
ENSG00000254163.1	-1.0098	2.80142e-05	NA	NA
ENSG00000122778.5	-1.00916	1.70601e-08	57670	KIAA1549
ENSG00000117906.9	-1.0077	0.00285729	5955	RCN2
ENSG00000124743.5	-1.00583	4.38051e-06	401265	KLHL31
ENSG00000132155.7	-1.00563	0.00587971	5894	RAF1
ENSG00000115593.10	-1.0052	1.87202e-07	150572	SMYD1
ENSG00000107863.12	-1.00453	0.00209468	57584	ARHGAP21
ENSG00000179364.9	-1.00382	0.00160556	23241	PACS2
ENSG00000241978.5	-1.0038	0.00258511	11217	AKAP2
ENSG00000259716.1	-1.00124	0.000935817	NA	NA
ENSG00000106617.9	-1.00043	0.00675211	51422	PRKAG2
ENSG00000135677.6	-1.00012	0.002062	2799	GNS
ENSG00000171681.8	-0.999586	0.00213423	55729	ATF7IP
ENSG00000196705.4	-0.997893	0.00105635	170959	ZNF431
ENSG00000145632.10	-0.996694	0.00645402	10769	PLK2
ENSG00000138336.8	-0.996178	7.14928e-07	80312	TET1
ENSG00000138767.8	-0.995301	0.00019694	246175	CNOT6L
ENSG00000171365.10	-0.994471	1.14152e-05	1184	CLCN5
ENSG00000128487.12	-0.993327	0.000585535	92521	SPECC1
ENSG00000183873.11	-0.993128	4.60854e-10	6331	SCN5A
ENSG00000155189.7	-0.991753	0.00265079	55326	AGPAT5
ENSG00000185482.3	-0.99166	1.62165e-05	246329	STAC3
ENSG00000139998.10	-0.990863	6.10142e-06	376267	RAB15
ENSG00000260938.1	-0.990431	0.00407866	NA	NA
ENSG00000152818.13	-0.988543	0.000452464	7402	UTRN
ENSG00000115963.9	-0.98821	0.00276504	390	RND3
ENSG00000197905.4	-0.988206	0.000106727	7004	TEAD4
ENSG00000250320.1	-0.987863	1.07785e-05	NA	NA
ENSG00000185567.6	-0.986808	0.00647422	113146	AHNAK2
ENSG00000149596.6	-0.985853	1.86068e-07	57158	JPH2
ENSG00000151726.9	-0.983346	0.000790086	2180	ACSL1
ENSG00000177383.3	-0.982137	0.000309927	64110	MAGEF1
ENSG00000131037.10	-0.98049	0.000252505	54869	EPS8L1
ENSG00000155085.10	-0.979148	9.52444e-05	221264	AK9
ENSG00000139174.6	-0.978968	0.00336758	144165	PRICKLE1
ENSG00000198833.6	-0.978854	0.00212253	51465	UBE2J1
ENSG00000141385.5	-0.978367	0.000765306	10939	AFG3L2
ENSG00000139289.9	-0.976439	0.00410758	22822	PHLDA1
ENSG00000092531.5	-0.976174	0.0031306	8773	SNAP23
ENSG00000151914.13	-0.97354	3.01936e-09	667	DST
ENSG00000197102.6	-0.972441	0.000286615	1778	DYNC1H1
ENSG00000153561.8	-0.970759	0.00102519	64795	RMND5A
ENSG00000155660.6	-0.970093	0.000256964	9601	PDIA4
ENSG00000163041.5	-0.969799	3.78586e-14	3020	H3F3A
ENSG00000048052.16	-0.969158	0.000219559	9734	HDAC9
ENSG00000029534.15	-0.967774	7.53201e-05	286	ANK1
ENSG00000167767.9	-0.967122	2.16395e-05	144501	KRT80
ENSG00000179456.9	-0.967089	1.77263e-06	10472	ZBTB18
ENSG00000082438.11	-0.966611	3.52061e-05	22837	COBLL1
ENSG00000170802.10	-0.966095	7.63559e-05	3344	FOXN2
ENSG00000213462.4	-0.965286	0.000242489	2086	ERV3-1
ENSG00000010322.11	-0.965244	0.000170893	11188	NISCH
ENSG00000050405.9	-0.963428	9.76345e-08	51474	LIMA1
ENSG00000160867.10	-0.961405	5.22093e-06	2264	FGFR4
ENSG00000181826.5	-0.960494	4.64527e-07	768211	RELL1
ENSG00000171105.9	-0.958925	0.000480742	3643	INSR
ENSG00000145901.10	-0.957858	0.000530346	10318	TNIP1
ENSG00000227558.4	-0.957807	0.000134841	595135	PGM5P2
ENSG00000119333.7	-0.9563	0.000144899	89891	WDR34
ENSG00000112893.5	-0.955655	0.00160693	4124	MAN2A1
ENSG00000169826.6	-0.952405	0.00264985	55454	CSGALNACT2
ENSG00000158427.10	-0.952176	0.00467915	286527	TMSB15B
ENSG00000130764.5	-0.947903	0.0017335	57470	LRRC47
ENSG00000169372.7	-0.946104	0.00463709	8738	CRADD
ENSG00000071051.9	-0.946011	4.96399e-05	8440	NCK2
ENSG00000184068.2	-0.945456	0.00104965	NA	NA
ENSG00000023608.4	-0.942837	0.00226663	6617	SNAPC1
ENSG00000260027.2	-0.942681	0.00268173	3217	HOXB7
ENSG00000139508.10	-0.94198	0.000226513	283537	SLC46A3
ENSG00000215788.5	-0.940427	4.29115e-06	8718	TNFRSF25
ENSG00000233098.3	-0.94009	0.000936953	440416	LOC440416
ENSG00000162551.9	-0.939981	0.00143635	249	ALPL
ENSG00000102226.4	-0.939573	0.00358808	8237	USP11
ENSG00000229807.5	-0.939399	0.000637346	7503	XIST
ENSG00000236819.1	-0.938936	1.82563e-05	101060544	HP08942
ENSG00000065882.11	-0.937527	0.00265415	23216	TBC1D1
ENSG00000159459.7	-0.936673	0.00278834	197131	UBR1
ENSG00000120616.11	-0.935855	0.00107656	80314	EPC1
ENSG00000206503.7	-0.935033	0.00278136	3105	HLA-A
ENSG00000071205.7	-0.934768	0.000125708	79658	ARHGAP10
ENSG00000121417.9	-0.934327	0.00305979	10520	ZNF211
ENSG00000140307.6	-0.933767	0.00124497	2958	GTF2A2
ENSG00000110723.7	-0.933041	5.636e-07	23086	EXPH5
ENSG00000081087.10	-0.930809	0.000766966	28962	OSTM1
ENSG00000108001.9	-0.930218	2.93265e-06	253738	EBF3
ENSG00000153094.17	-0.930195	0.000523149	10018	BCL2L11
ENSG00000172399.5	-0.928639	4.71034e-07	51778	MYOZ2
ENSG00000138399.13	-0.92863	0.00620355	79675	FASTKD1
ENSG00000126524.5	-0.928395	7.34781e-05	51119	SBDS
ENSG00000168890.9	-0.927961	0.00571859	129303	TMEM150A
ENSG00000213341.6	-0.927206	0.000332263	1147	CHUK
ENSG00000185946.11	-0.927142	0.00151882	55599	RNPC3
ENSG00000157510.9	-0.927041	0.000136839	134265	AFAP1L1
ENSG00000173166.13	-0.925374	0.000251403	65059	RAPH1
ENSG00000181588.15	-0.924993	7.51287e-09	399664	MEX3D
ENSG00000169504.10	-0.923184	1.6133e-07	25932	CLIC4
ENSG00000163297.12	-0.922605	0.00250421	118429	ANTXR2
ENSG00000175595.10	-0.922395	0.00502169	2072	ERCC4
ENSG00000064309.10	-0.920458	7.45257e-06	50937	CDON
ENSG00000185896.9	-0.920193	4.02866e-05	3916	LAMP1
ENSG00000175274.13	-0.919326	3.04454e-05	9537	TP53I11
ENSG00000160207.4	-0.918949	6.41011e-05	11077	HSF2BP
ENSG00000235655.2	-0.917433	3.65062e-10	440926	H3F3AP4
ENSG00000254688.1	-0.915569	0.00113804	NA	NA
ENSG00000165458.9	-0.913894	1.31328e-06	3636	INPPL1
ENSG00000227064.1	-0.913054	0.000102489	NA	NA
ENSG00000258311.1	-0.909977	0.00291547	NA	NA
ENSG00000133687.11	-0.90915	0.000708677	83857	TMTC1
ENSG00000116871.11	-0.908372	0.00496649	55700	MAP7D1
ENSG00000107897.14	-0.907876	0.00241557	91452	ACBD5
ENSG00000068615.11	-0.906591	8.76793e-06	65055	REEP1
ENSG00000128266.7	-0.904833	1.4508e-05	2781	GNAZ
ENSG00000168894.5	-0.902603	0.00236272	51255	RNF181
ENSG00000170439.5	-0.899794	0.00392826	196410	METTL7B
ENSG00000170027.5	-0.899142	3.54102e-05	7532	YWHAG
ENSG00000168916.10	-0.898838	0.000277936	57507	ZNF608
ENSG00000179241.8	-0.898271	0.00120837	143458	LDLRAD3
ENSG00000182923.11	-0.89544	0.00653663	80254	CEP63
ENSG00000271430.1	-0.893375	0.00621514	NA	NA
ENSG00000152154.6	-0.892995	5.54351e-06	130733	TMEM178A
ENSG00000118680.8	-0.892931	2.87548e-14	103910	MYL12B
ENSG00000180530.5	-0.891025	0.00055899	8204	NRIP1
ENSG00000165699.8	-0.890192	0.00199264	7248	TSC1
ENSG00000175782.7	-0.886246	0.000248051	55508	SLC35E3
ENSG00000139668.7	-0.885913	0.00302631	115825	WDFY2
ENSG00000088387.13	-0.884877	0.00073246	23348	DOCK9
ENSG00000070778.8	-0.883662	0.000200159	11099	PTPN21
ENSG00000077044.5	-0.881233	0.000843456	8527	DGKD
ENSG00000183691.4	-0.876685	0.00168145	9241	NOG
ENSG00000107614.16	-0.876106	0.000647441	1787	TRDMT1
ENSG00000262061.1	-0.87578	0.000224199	100506388	LOC100506388
ENSG00000109586.7	-0.875342	0.00545394	51809	GALNT7
ENSG00000127328.17	-0.875337	0.00649669	117177	RAB3IP
ENSG00000113578.13	-0.873445	0.0026297	2246	FGF1
ENSG00000104299.10	-0.873059	0.00193025	55756	INTS9
ENSG00000109061.9	-0.872874	2.64621e-05	4619	MYH1
ENSG00000138758.7	-0.872453	1.34663e-05	55752	2015-09-11
ENSG00000112541.8	-0.872249	3.11631e-05	10846	PDE10A
ENSG00000226438.1	-0.87125	3.16697e-09	NA	NA
ENSG00000204291.6	-0.87109	3.03912e-06	1306	COL15A1
ENSG00000132669.8	-0.868903	0.000272723	54453	RIN2
ENSG00000164096.10	-0.868392	6.55107e-10	401152	C4orf3
ENSG00000104964.10	-0.867574	2.60723e-05	166	AES
ENSG00000123200.12	-0.86456	0.000888677	23091	ZC3H13
ENSG00000101608.6	-0.864534	1.46327e-13	10627	MYL12A
ENSG00000227487.3	-0.864515	5.11362e-09	100288346	NCAM1-AS1
ENSG00000205208.4	-0.864022	0.00255295	201725	C4orf46
ENSG00000106211.8	-0.863421	5.99898e-05	3315	HSPB1
ENSG00000183943.5	-0.863315	0.000496171	5613	PRKX
ENSG00000163069.8	-0.862795	0.0035101	6443	SGCB
ENSG00000105426.10	-0.861359	9.69265e-07	5802	PTPRS
ENSG00000048991.12	-0.861074	0.000709347	23518	R3HDM1
ENSG00000036257.8	-0.860776	0.00704898	8452	CUL3
ENSG00000106780.7	-0.859293	0.00305848	1955	MEGF9
ENSG00000185189.11	-0.856078	0.00135145	340371	NRBP2
ENSG00000076706.9	-0.855594	5.01332e-05	4162	MCAM
ENSG00000123700.4	-0.855548	0.000174316	3759	KCNJ2
ENSG00000124201.10	-0.85273	0.00371399	57169	ZNFX1
ENSG00000148541.8	-0.852714	0.000606456	220965	FAM13C
ENSG00000268950.1	-0.85176	8.6722e-09	NA	NA
ENSG00000270123.1	-0.851129	0.00147919	100126299	VTRNA2-1
ENSG00000267383.2	-0.849689	1.00566e-05	NA	NA
ENSG00000011028.9	-0.848186	0.000112024	9902	MRC2
ENSG00000118200.10	-0.84772	0.00392702	23271	CAMSAP2
ENSG00000157654.13	-0.846426	2.47907e-05	445815	PALM2-AKAP2
ENSG00000260556.1	-0.84483	0.000150657	NA	NA
ENSG00000260807.2	-0.844372	6.10248e-05	64788	LMF1
ENSG00000155465.14	-0.843576	1.98307e-05	9056	SLC7A7
ENSG00000221971.3	-0.841148	3.96571e-05	NA	NA
ENSG00000196811.7	-0.838263	1.36351e-05	1146	CHRNG
ENSG00000146281.5	-0.836655	8.1939e-06	135293	PM20D2
ENSG00000075420.8	-0.834507	0.00242432	64778	FNDC3B
ENSG00000140557.7	-0.834157	1.65425e-06	8128	ST8SIA2
ENSG00000134982.12	-0.831458	0.00107562	324	APC
ENSG00000244627.1	-0.830925	0.00236223	NA	NA
ENSG00000003393.10	-0.830132	0.00551798	57679	ALS2
ENSG00000136478.3	-0.830025	0.000924885	55852	TEX2
ENSG00000156026.10	-0.828796	0.0016698	90550	MCU
ENSG00000119318.8	-0.82833	0.000239603	5887	RAD23B
ENSG00000248429.1	-0.823773	0.000365325	101929911	LOC101929911
ENSG00000174059.12	-0.8222	5.75617e-06	947	CD34
ENSG00000196535.9	-0.822092	0.000257603	399687	MYO18A
ENSG00000169047.4	-0.821551	0.000818431	3667	IRS1
ENSG00000129521.9	-0.818366	6.97018e-05	112399	EGLN3
ENSG00000002016.11	-0.817471	0.00494797	5893	RAD52
ENSG00000156384.10	-0.816437	0.00312919	119392	SFR1
ENSG00000186812.8	-0.814617	0.00532897	84307	ZNF397
ENSG00000100354.15	-0.813088	7.97385e-05	23112	TNRC6B
ENSG00000138162.13	-0.81235	0.000169249	10579	TACC2
ENSG00000136717.10	-0.811757	0.0048911	274	BIN1
ENSG00000150593.11	-0.806035	0.000241894	27250	PDCD4
ENSG00000204217.8	-0.804371	0.00193996	659	BMPR2
ENSG00000116199.7	-0.803521	0.00326264	9917	FAM20B
ENSG00000078747.8	-0.802473	0.00487576	83737	ITCH
ENSG00000158321.11	-0.801134	3.84266e-08	26053	AUTS2
ENSG00000127334.10	-0.798674	0.00260622	8445	DYRK2
ENSG00000139173.5	-0.797963	0.000929304	84216	TMEM117
ENSG00000259627.1	-0.797862	0.00437188	NA	NA
ENSG00000178726.6	-0.79678	3.08074e-05	7056	THBD
ENSG00000185305.6	-0.795918	0.00499912	54622	ARL15
ENSG00000163644.9	-0.795584	0.00298676	152926	PPM1K
ENSG00000168036.12	-0.79291	2.05698e-11	1499	CTNNB1
ENSG00000117592.8	-0.792173	0.000105782	9588	PRDX6
ENSG00000230205.1	-0.789423	0.000596238	NA	NA
ENSG00000261609.1	-0.787085	0.00320246	8139	GAN
ENSG00000032219.14	-0.785488	0.0062942	5926	ARID4A
ENSG00000175662.13	-0.785423	0.00183844	146691	TOM1L2
ENSG00000105993.10	-0.782027	8.36182e-05	10049	DNAJB6
ENSG00000164402.9	-0.781853	0.00517456	23176	2015-09-08
ENSG00000254429.1	-0.781613	0.000100341	NA	NA
ENSG00000140022.5	-0.778719	0.00146828	85439	STON2
ENSG00000133020.4	-0.777395	0.000170268	4626	MYH8
ENSG00000087589.12	-0.776468	2.93001e-05	57091	CASS4
ENSG00000237887.1	-0.774773	0.000512327	56969	RPL23AP32
ENSG00000268544.1	-0.771467	0.000394394	NA	NA
ENSG00000182541.13	-0.770955	0.00331518	3985	LIMK2
ENSG00000155511.12	-0.770812	0.00470309	2890	GRIA1
ENSG00000088756.8	-0.769894	1.54587e-05	79822	ARHGAP28
ENSG00000239828.2	-0.768431	9.16768e-05	101929579	LOC101929579
ENSG00000159788.14	-0.767987	0.000407329	6002	RGS12
ENSG00000260124.2	-0.766842	3.25114e-06	NA	NA
ENSG00000180694.9	-0.765359	0.00480843	169200	TMEM64
ENSG00000072195.10	-0.764018	0.000991847	10290	SPEG
ENSG00000151725.7	-0.763939	0.000470718	79682	CENPU
ENSG00000249731.1	-0.76368	0.00249551	NA	NA
ENSG00000108061.7	-0.761981	0.00354374	8036	SHOC2
ENSG00000081377.12	-0.761571	0.000957097	8555	CDC14B
ENSG00000237870.2	-0.761441	0.000239317	102724434	LOC102724434
ENSG00000178996.8	-0.761005	0.00133523	112574	SNX18
ENSG00000229715.4	-0.760661	0.00228881	NA	NA
ENSG00000150938.5	-0.75833	0.00106683	51232	CRIM1
ENSG00000121274.8	-0.756469	0.00465141	64282	PAPD5
ENSG00000154511.7	-0.755775	0.00497172	388650	FAM69A
ENSG00000151694.8	-0.755491	4.69756e-05	6868	ADAM17
ENSG00000150477.10	-0.755052	3.33149e-05	57536	KIAA1328
ENSG00000183828.10	-0.754689	0.00183626	256281	NUDT14
ENSG00000126878.8	-0.753876	3.7568e-06	83543	AIF1L
ENSG00000110321.11	-0.751084	1.99764e-10	1982	EIF4G2
ENSG00000115592.7	-0.750857	7.72088e-05	53632	PRKAG3
ENSG00000055609.13	-0.750664	0.00235568	58508	KMT2C
ENSG00000021645.13	-0.750496	4.29906e-05	9369	NRXN3
ENSG00000165714.6	-0.750314	0.000752935	118426	LOH12CR1
ENSG00000124225.11	-0.750074	0.00493772	56937	PMEPA1
ENSG00000248360.2	-0.749016	2.1694e-06	NA	NA
ENSG00000187123.10	-0.748175	9.80029e-06	130574	LYPD6
ENSG00000163485.11	-0.744742	5.98881e-07	134	ADORA1
ENSG00000136943.6	-0.743838	0.00145	1515	CTSV
ENSG00000107105.10	-0.74374	2.3513e-06	1993	ELAVL2
ENSG00000103966.5	-0.743388	0.00356217	30844	EHD4
ENSG00000122642.6	-0.741315	1.59709e-05	11328	FKBP9
ENSG00000122863.5	-0.74118	0.00453279	9469	CHST3
ENSG00000170581.9	-0.740925	7.1551e-05	6773	STAT2
ENSG00000212694.4	-0.740269	0.000865463	338799	LINC01089
ENSG00000170417.10	-0.738391	0.000683855	130827	TMEM182
ENSG00000128567.12	-0.737958	2.31323e-05	5420	PODXL
ENSG00000114541.10	-0.735971	0.00020393	23150	FRMD4B
ENSG00000243696.3	-0.734598	0.000360665	NA	NA
ENSG00000117266.11	-0.734544	7.62863e-05	5129	CDK18
ENSG00000249614.1	-0.734128	8.64558e-07	NA	NA
ENSG00000186300.7	-0.732771	0.00262931	148254	ZNF555
ENSG00000158859.8	-0.73032	0.00571966	9507	ADAMTS4
ENSG00000168288.8	-0.730001	0.00318826	27249	MMADHC
ENSG00000139567.8	-0.72957	0.00124335	94	ACVRL1
ENSG00000224764.1	-0.72641	0.000140521	101928119	LOC101928119
ENSG00000186654.16	-0.726029	3.44188e-06	55615	PRR5
ENSG00000113300.7	-0.725056	0.00332834	57472	CNOT6
ENSG00000102898.6	-0.722937	0.00100059	10204	NUTF2
ENSG00000106025.4	-0.721759	0.000273688	23554	TSPAN12
ENSG00000145685.9	-0.720414	0.0048672	10184	LHFPL2
ENSG00000198722.8	-0.719243	0.000338364	10497	UNC13B
ENSG00000185963.9	-0.718726	0.00287643	23299	BICD2
ENSG00000150779.7	-0.718373	0.00190774	26521	TIMM8B
ENSG00000158769.12	-0.716297	0.000341431	50848	F11R
ENSG00000196678.9	-0.71588	0.00107396	112479	ERI2
ENSG00000178104.14	-0.715127	0.00612693	9659	PDE4DIP
ENSG00000183718.4	-0.714072	0.00140494	84851	TRIM52
ENSG00000146426.13	-0.713793	0.00682908	26230	TIAM2
ENSG00000104067.12	-0.712992	0.000149891	7082	TJP1
ENSG00000198842.5	-0.712814	0.000205939	92235	DUSP27
ENSG00000073584.14	-0.710817	0.00259208	6605	SMARCE1
ENSG00000128595.12	-0.707829	3.42586e-06	813	CALU
ENSG00000077809.8	-0.706266	0.00298097	2969	GTF2I
ENSG00000187189.9	-0.705886	0.000305163	23270	TSPYL4
ENSG00000122378.9	-0.705739	0.00111151	84293	FAM213A
ENSG00000254693.1	-0.702497	3.41334e-08	NA	NA
ENSG00000189223.8	-0.701817	0.00524819	654433	PAX8-AS1
ENSG00000248909.1	-0.698701	0.0037434	NA	NA
ENSG00000122497.13	-0.697784	0.000262998	25832	NBPF14
ENSG00000117009.7	-0.697084	7.09032e-05	8564	KMO
ENSG00000235978.2	-0.694541	0.00675181	NA	NA
ENSG00000270367.1	-0.693727	0.000215675	NA	NA
ENSG00000198727.2	-0.693492	1.45957e-06	4519	CYTB
ENSG00000108848.10	-0.692879	0.000468268	51747	LUC7L3
ENSG00000257086.1	-0.690799	6.06319e-09	NA	NA
ENSG00000033327.8	-0.685489	4.69309e-05	9846	GAB2
ENSG00000259380.1	-0.683207	7.60124e-06	NA	NA
ENSG00000064787.8	-0.683005	0.000750469	8537	BCAS1
ENSG00000258959.1	-0.682	0.00419122	NA	NA
ENSG00000139218.12	-0.681986	0.00055879	9169	SCAF11
ENSG00000259758.1	-0.678867	0.00458603	NA	NA
ENSG00000145934.11	-0.678637	1.8326e-05	57451	TENM2
ENSG00000100442.6	-0.678029	0.00530341	2287	FKBP3
ENSG00000253893.2	-0.676389	0.000987254	101930341	LOC101930341
ENSG00000243317.3	-0.674951	8.89749e-05	101930655	LOC101930655
ENSG00000101335.5	-0.67252	0.0033892	10398	MYL9
ENSG00000188002.6	-0.671745	0.00273594	NA	NA
ENSG00000185275.6	-0.669375	0.00230164	NA	NA
ENSG00000130528.7	-0.668354	7.53007e-05	3270	HRC
ENSG00000169252.4	-0.666823	0.00198838	154	ADRB2
ENSG00000185650.8	-0.665134	0.00260286	677	ZFP36L1
ENSG00000105499.9	-0.662513	0.000876932	8605	PLA2G4C
ENSG00000133226.12	-0.66218	0.000914056	10250	SRRM1
ENSG00000168542.8	-0.66132	0.00625877	1281	COL3A1
ENSG00000047936.6	-0.658319	0.000183949	6098	ROS1
ENSG00000173065.9	-0.65768	0.00366067	55731	FAM222B
ENSG00000147180.12	-0.657301	0.00583475	7552	ZNF711
ENSG00000171862.5	-0.653721	0.000261303	5728	PTEN
ENSG00000173212.4	-0.650291	2.71768e-08	126868	MAB21L3
ENSG00000119013.4	-0.647903	0.00549195	4709	NDUFB3
ENSG00000221995.4	-0.647848	0.000101006	9220	TIAF1
ENSG00000124343.8	-0.643897	0.00485845	7499	XG
ENSG00000271122.1	-0.640304	0.0025958	NA	NA
ENSG00000014138.4	-0.637992	0.00200444	23649	POLA2
ENSG00000117115.8	-0.63735	0.00435529	11240	PADI2
ENSG00000170456.10	-0.636587	0.00106795	160518	DENND5B
ENSG00000044115.15	-0.634919	0.00134711	1495	CTNNA1
ENSG00000085224.16	-0.634186	0.000651065	546	ATRX
ENSG00000140044.8	-0.6339	0.00311298	122953	JDP2
ENSG00000108671.5	-0.633333	0.000966965	5717	PSMD11
ENSG00000234281.1	-0.633084	0.0031016	NA	NA
ENSG00000065809.9	-0.632982	0.000337847	83641	FAM107B
ENSG00000090971.4	-0.631811	0.00494963	57106	NAT14
ENSG00000133424.15	-0.628044	0.00258958	9215	LARGE
ENSG00000253103.1	-0.628019	0.00347246	101927487	LOC101927487
ENSG00000160392.9	-0.627587	0.000346745	126526	C19orf47
ENSG00000158292.6	-0.625904	0.000980422	387509	GPR153
ENSG00000162512.11	-0.624651	0.000175297	9672	SDC3
ENSG00000047648.17	-0.624363	0.000385756	395	ARHGAP6
ENSG00000124422.7	-0.623588	4.4998e-06	23326	USP22
ENSG00000167004.8	-0.623197	0.00554129	2923	PDIA3
ENSG00000139351.10	-0.622824	0.00478941	50511	SYCP3
ENSG00000095637.15	-0.618646	9.23132e-05	10580	SORBS1
ENSG00000164050.8	-0.618243	0.00250936	5364	PLXNB1
ENSG00000236824.1	-0.617769	0.00307961	618	BCYRN1
ENSG00000184343.6	-0.617051	1.45514e-05	26576	SRPK3
ENSG00000176371.9	-0.616925	0.00419847	54993	ZSCAN2
ENSG00000250534.1	-0.615919	4.10924e-05	NA	NA
ENSG00000185787.10	-0.613899	2.39808e-14	10933	MORF4L1
ENSG00000267102.1	-0.612565	0.00152603	NA	NA
ENSG00000117519.11	-0.612099	6.62527e-05	1266	CNN3
ENSG00000186310.8	-0.612011	0.00378023	4675	NAP1L3
ENSG00000142065.9	-0.611801	0.00384463	57677	ZFP14
ENSG00000188738.9	-0.611403	0.000215546	401024	FSIP2
ENSG00000081248.6	-0.606638	1.02105e-05	779	CACNA1S
ENSG00000196476.7	-0.60543	0.00609168	140680	C20orf96
ENSG00000196792.7	-0.603867	0.000110559	29966	STRN3
ENSG00000054277.8	-0.60351	0.00110837	23596	OPN3
ENSG00000114554.7	-0.603387	0.000367137	5361	PLXNA1
ENSG00000179431.5	-0.600225	0.0020448	24147	FJX1
ENSG00000141161.7	-0.598874	0.000207453	146862	UNC45B
ENSG00000152137.2	-0.598396	0.00153733	26353	HSPB8
ENSG00000015133.14	-0.596464	7.33768e-06	440193	CCDC88C
ENSG00000106052.8	-0.592279	0.000421612	8887	TAX1BP1
ENSG00000185761.6	-0.588899	0.000249216	339366	ADAMTSL5
ENSG00000136156.7	-0.587244	0.00208972	9445	ITM2B
ENSG00000139722.2	-0.586683	0.000605243	79720	VPS37B
ENSG00000148730.6	-0.585285	0.0069405	1979	EIF4EBP2
ENSG00000080493.9	-0.585207	0.000103709	8671	SLC4A4
ENSG00000171163.11	-0.584537	0.00533776	55657	ZNF692
ENSG00000101198.10	-0.581932	9.97751e-05	128414	NKAIN4
ENSG00000237973.1	-0.581275	0.000257622	101926970	LOC101926970
ENSG00000165698.11	-0.576199	0.00586935	11092	C9orf9
ENSG00000185596.12	-0.573409	0.00616449	NA	NA
ENSG00000250472.1	-0.573235	0.00250841	NA	NA
ENSG00000129152.3	-0.571054	4.57378e-05	4654	MYOD1
ENSG00000180667.6	-0.570391	0.00288463	55432	YOD1
ENSG00000137486.12	-0.569381	0.00317429	408	ARRB1
ENSG00000230989.2	-0.569209	0.000114316	3281	HSBP1
ENSG00000132424.10	-0.568271	0.00199389	25957	PNISR
ENSG00000196218.7	-0.56755	1.46059e-05	6261	RYR1
ENSG00000143643.8	-0.567423	0.00159162	79573	TTC13
ENSG00000144909.7	-0.566365	0.0055297	114885	OSBPL11
ENSG00000166710.12	-0.563541	2.55103e-08	567	B2M
ENSG00000233952.1	-0.562552	0.000448573	NA	NA
ENSG00000198744.5	-0.562399	0.00109892	101929612	LOC101929612
ENSG00000140319.6	-0.562176	1.95177e-12	6727	SRP14
ENSG00000127663.9	-0.561116	0.00178639	23030	KDM4B
ENSG00000213121.2	-0.558696	0.00255837	NA	NA
ENSG00000167306.14	-0.557938	0.0025646	4645	MYO5B
ENSG00000092841.14	-0.557422	1.80947e-06	4637	MYL6
ENSG00000140406.2	-0.555815	1.37781e-05	59274	MESDC1
ENSG00000067191.11	-0.555726	0.00294325	782	CACNB1
ENSG00000058056.4	-0.553287	0.00531344	8975	USP13
ENSG00000101265.11	-0.552551	0.000127372	9770	RASSF2
ENSG00000138771.10	-0.551611	0.000442393	57619	SHROOM3
ENSG00000040199.14	-0.551568	0.00579337	23035	PHLPP2
ENSG00000105855.4	-0.551	0.000267045	3696	ITGB8
ENSG00000154723.8	-0.550949	5.36473e-05	522	ATP5J
ENSG00000231242.1	-0.550714	0.00322523	NA	NA
ENSG00000228601.1	-0.550041	0.00295924	NA	NA
ENSG00000168621.10	-0.548456	0.000148837	2668	GDNF
ENSG00000173641.13	-0.546971	0.000434428	27129	HSPB7
ENSG00000178033.5	-0.544136	0.00155373	254228	FAM26E
ENSG00000236008.1	-0.543451	3.96364e-06	101929567	LOC101929567
ENSG00000182944.13	-0.543325	0.00496166	2130	EWSR1
ENSG00000009307.11	-0.542963	0.000464919	7812	CSDE1
ENSG00000163449.6	-0.542647	0.00086922	92691	TMEM169
ENSG00000100311.12	-0.539403	0.00298531	5155	PDGFB
ENSG00000266923.1	-0.539188	0.000222927	NA	NA
ENSG00000165084.11	-0.535179	0.00027973	116328	C8orf34
ENSG00000133985.2	-0.53482	9.81012e-06	23508	TTC9
ENSG00000223911.1	-0.534188	0.000334924	NA	NA
ENSG00000147166.6	-0.534162	0.00247521	26548	ITGB1BP2
ENSG00000248905.4	-0.534053	0.00114839	342184	FMN1
ENSG00000259278.1	-0.534048	0.00139684	NA	NA
ENSG00000099957.12	-0.531352	0.00230925	9127	P2RX6
ENSG00000236523.2	-0.530428	0.00306545	NA	NA
ENSG00000235902.1	-0.528023	0.000325488	NA	NA
ENSG00000198804.2	-0.527675	0.000233105	4512	COX1
ENSG00000269906.1	-0.524754	0.00363656	NA	NA
ENSG00000243225.2	-0.524665	0.0011732	NA	NA
ENSG00000259342.1	-0.523833	3.66273e-05	NA	NA
ENSG00000198771.6	-0.522839	0.000368866	92241	RCSD1
ENSG00000089472.12	-0.521675	0.00158022	9843	HEPH
ENSG00000137285.9	-0.521143	0.000234227	347733	TUBB2B
ENSG00000115310.13	-0.520541	0.000133922	57142	RTN4
ENSG00000182263.9	-0.517054	0.00465811	55137	FIGN
ENSG00000170891.6	-0.516507	0.00170216	54360	CYTL1
ENSG00000124172.5	-0.513307	2.63307e-05	514	ATP5E
ENSG00000079246.11	-0.509657	7.99531e-05	7520	XRCC5
ENSG00000141552.13	-0.509428	0.00260374	51529	ANAPC11
ENSG00000238280.1	-0.503994	0.00496556	NA	NA
ENSG00000163531.11	-0.503715	0.000467825	23114	NFASC
ENSG00000156976.10	-0.503326	0.00179371	1974	EIF4A2
ENSG00000169851.11	-0.503238	0.00112543	5099	PCDH7
ENSG00000041357.11	-0.503223	0.00252493	5685	PSMA4
ENSG00000122545.13	-0.501049	1.53366e-05	989	2015-09-07
ENSG00000164684.9	-0.500872	0.000120334	619279	ZNF704
ENSG00000172059.6	-0.498896	0.00470806	8462	KLF11
ENSG00000267532.1	-0.498505	0.00108688	100506755	MIR497HG
ENSG00000135116.5	-0.497229	0.00122106	8739	HRK
ENSG00000213639.5	-0.496179	1.22606e-07	5500	PPP1CB
ENSG00000241560.1	-0.495689	0.00440486	100131117	ZBTB20-AS1
ENSG00000092421.12	-0.494696	0.000811752	57556	SEMA6A
ENSG00000154274.10	-0.494398	0.00450131	55286	C4orf19
ENSG00000248510.2	-0.494304	0.00392389	NA	NA
ENSG00000128617.2	-0.492875	0.000658835	611	OPN1SW
ENSG00000230090.1	-0.490643	2.09859e-05	NA	NA
ENSG00000105974.7	-0.488281	0.0027917	857	CAV1
ENSG00000232439.1	-0.487709	0.00609663	NA	NA
ENSG00000229358.2	-0.485316	0.00166127	100129460	DPY19L1P1
ENSG00000158457.4	-0.48506	0.000656638	340348	TSPAN33
ENSG00000174403.11	-0.483854	0.000387189	253868	C20orf166-AS1
ENSG00000097096.8	-0.483526	0.00310707	84144	SYDE2
ENSG00000179542.11	-0.48349	0.00201725	139065	SLITRK4
ENSG00000259727.1	-0.482245	0.00314741	101928955	LOC101928955
ENSG00000151490.9	-0.481393	0.0040032	5800	PTPRO
ENSG00000160255.12	-0.481216	0.000546416	3689	ITGB2
ENSG00000175920.11	-0.481015	0.000154047	285489	DOK7
ENSG00000235927.2	-0.480886	0.00159216	374987	NEXN-AS1
ENSG00000261039.1	-0.480064	0.000488932	101929504	LOC101929504
ENSG00000104936.13	-0.478683	0.000927315	1760	DMPK
ENSG00000108878.3	-0.475708	0.00307498	786	CACNG1
ENSG00000089220.4	-0.474226	0.00496139	5037	PEBP1
ENSG00000259375.1	-0.474194	0.00599472	NA	NA
ENSG00000001561.6	-0.468712	0.00512653	22875	ENPP4
ENSG00000173451.2	-0.46806	0.00380741	83591	THAP2
ENSG00000203867.7	-0.467776	1.78493e-05	282996	RBM20
ENSG00000133056.9	-0.467313	0.000120063	5287	PIK3C2B
ENSG00000257151.1	-0.465527	0.00535887	NA	NA
ENSG00000197093.6	-0.464946	0.00105565	79690	GAL3ST4
ENSG00000229893.1	-0.462822	4.93437e-05	NA	NA
ENSG00000230215.1	-0.46135	0.000764686	NA	NA
ENSG00000198938.2	-0.457284	1.52033e-06	4514	COX3
ENSG00000127325.14	-0.456579	0.00118915	144453	BEST3
ENSG00000152484.9	-0.454697	0.00406859	219333	USP12
ENSG00000130222.6	-0.451179	0.000136545	10912	GADD45G
ENSG00000171766.11	-0.450084	0.00243579	2628	GATM
ENSG00000188243.8	-0.449565	0.00117238	170622	COMMD6
ENSG00000188517.10	-0.448989	0.00350399	84570	COL25A1
ENSG00000144711.9	-0.446399	0.0017399	9922	IQSEC1
ENSG00000100336.13	-0.44616	0.0022347	80832	APOL4
ENSG00000061938.12	-0.444595	3.67045e-05	10188	TNK2
ENSG00000100027.10	-0.442891	0.00193084	29799	YPEL1
ENSG00000198888.2	-0.442615	4.16274e-05	4535	ND1
ENSG00000185437.9	-0.441035	0.00202175	6450	SH3BGR
ENSG00000126705.8	-0.440087	0.00438244	27245	AHDC1
ENSG00000155130.5	-0.438775	0.00143993	4082	MARCKS
ENSG00000162729.9	-0.438222	0.0054221	93185	IGSF8
ENSG00000149782.7	-0.435762	0.000942556	5331	PLCB3
ENSG00000165805.5	-0.435289	0.00300235	160419	C12orf50
ENSG00000249348.1	-0.43517	0.00414408	100885776	UGDH-AS1
ENSG00000233251.3	-0.433047	0.00203608	100129434	LOC100129434
ENSG00000110076.14	-0.432151	0.00330566	9379	NRXN2
ENSG00000127507.13	-0.4315	0.00578976	30817	EMR2
ENSG00000152503.5	-0.431152	0.00666825	55521	TRIM36
ENSG00000067560.6	-0.431104	7.22001e-05	387	RHOA
ENSG00000265401.1	-0.428693	0.00270162	NA	NA
ENSG00000105698.10	-0.428519	0.00153833	7392	USF2
ENSG00000225914.1	-0.428394	0.000769524	NA	NA
ENSG00000254938.1	-0.428006	0.00205216	NA	NA
ENSG00000198719.7	-0.426936	0.00182492	28514	DLL1
ENSG00000269028.2	-0.425889	0.00381639	100463486	MTRNR2L8
ENSG00000188338.10	-0.423855	0.00113383	10991	SLC38A3
ENSG00000229344.1	-0.423247	0.00570401	NA	NA
ENSG00000162390.13	-0.419104	7.68915e-05	26027	ACOT11
ENSG00000204794.6	-0.418683	0.00020078	NA	NA
ENSG00000158560.10	-0.417218	0.00698751	1780	DYNC1I1
ENSG00000203325.3	-0.417171	0.00443399	NA	NA
ENSG00000139266.5	-0.416158	0.00674705	92979	2015-03-09
ENSG00000198899.2	-0.415428	1.92917e-05	4508	ATP6
ENSG00000167549.14	-0.414354	0.00101136	84940	CORO6
ENSG00000189043.5	-0.413834	0.000142727	4697	NDUFA4
ENSG00000228253.1	-0.413001	5.53062e-05	4509	ATP8
ENSG00000161021.7	-0.412818	0.00697038	9794	MAML1
ENSG00000259544.1	-0.41204	0.000743361	NA	NA
ENSG00000108825.13	-0.410699	0.0032347	100885850	PTGES3L-AARSD1
ENSG00000198468.3	-0.409503	0.00580459	642946	FLVCR1-AS1
ENSG00000254726.2	-0.408558	5.00373e-06	92312	MEX3A
ENSG00000011258.11	-0.408205	0.00683924	54799	MBTD1
ENSG00000186684.8	-0.405474	0.00271631	339761	CYP27C1
ENSG00000099284.9	-0.405434	0.00268514	55506	H2AFY2
ENSG00000178734.4	-0.403467	0.00095833	729420	LMO7DN
ENSG00000214970.3	-0.402437	0.00094047	NA	NA
ENSG00000171812.6	-0.400764	0.00580538	1296	COL8A2
ENSG00000198712.1	-0.398354	1.91865e-06	4513	COX2
ENSG00000153233.8	-0.390925	0.00380968	5801	PTPRR
ENSG00000258967.1	-0.389586	0.0038465	NA	NA
ENSG00000164919.5	-0.387553	0.00150105	1345	COX6C
ENSG00000167566.12	-0.387453	0.00357465	57701	NCKAP5L
ENSG00000168509.13	-0.386195	0.00227556	148738	HFE2
ENSG00000171004.12	-0.38518	0.005854	90161	HS6ST2
ENSG00000257890.1	-0.384535	0.000142141	NA	NA
ENSG00000249992.1	-0.381638	0.000261198	25907	TMEM158
ENSG00000108953.12	-0.380182	0.000184552	7531	YWHAE
ENSG00000115468.7	-0.379897	0.00313854	80303	EFHD1
ENSG00000223709.4	-0.377311	2.70722e-05	NA	NA
ENSG00000213160.5	-0.371799	0.00226947	151230	KLHL23
ENSG00000187605.11	-0.368266	0.00642578	200424	TET3
ENSG00000267060.1	-0.367736	0.00172361	100885848	PTGES3L
ENSG00000212907.2	-0.364764	0.00316505	4539	ND4L
ENSG00000016402.8	-0.364468	0.00171709	53832	IL20RA
ENSG00000167642.8	-0.363381	0.00404223	10653	SPINT2
ENSG00000197479.4	-0.359414	0.00360084	56125	PCDHB11
ENSG00000133063.11	-0.35841	0.00378033	1118	CHIT1
ENSG00000266179.1	-0.350831	0.00281504	NA	NA
ENSG00000238266.1	-0.349621	0.00464295	100507127	LINC00707
ENSG00000185652.6	-0.346135	0.00558896	4908	NTF3
ENSG00000211451.7	-0.345474	0.00529068	114814	GNRHR2
ENSG00000225889.2	-0.339598	0.00422643	100507006	LOC100507006
ENSG00000182134.11	-0.337065	0.00668777	11022	TDRKH
ENSG00000128594.3	-0.3359	0.003999	64101	LRRC4
ENSG00000176595.3	-0.335045	0.00391959	9920	KBTBD11
ENSG00000198786.2	-0.331325	0.00352764	4540	ND5
ENSG00000161835.6	-0.330811	0.00252461	160622	GRASP
ENSG00000165185.10	-0.330753	0.00453779	158405	KIAA1958
ENSG00000205056.8	-0.3287	0.000522807	100507616	LOC100507616
ENSG00000215372.5	-0.32783	0.00389443	100131980	ZNF705G
ENSG00000245067.2	-0.327756	0.00354694	255130	IGFBP7-AS1
ENSG00000039139.9	-0.327423	0.00163047	1767	DNAH5
ENSG00000198886.2	-0.327401	0.00106764	4538	ND4
ENSG00000167216.12	-0.325484	0.00568674	83473	KATNAL2
ENSG00000150594.5	-0.324971	0.00156064	150	ADRA2A
ENSG00000129566.8	-0.324479	0.00663442	7011	TEP1
ENSG00000003249.8	-0.322256	0.00591622	79007	DBNDD1
ENSG00000231672.2	-0.320511	0.00302822	729582	DIRC3
ENSG00000177508.10	-0.319517	0.00362732	79191	IRX3
ENSG00000053702.10	-0.314215	0.00665078	83714	NRIP2
ENSG00000244242.1	-0.314129	0.00460943	402778	IFITM10
ENSG00000180251.4	-0.311768	0.000191399	389015	SLC9A4
ENSG00000152953.8	-0.305105	0.00649313	55351	STK32B
ENSG00000154330.7	-0.303524	0.00263962	5239	PGM5
ENSG00000258186.2	-0.302986	0.00628714	NA	NA
ENSG00000113558.12	-0.299169	0.000211731	6500	SKP1
ENSG00000116990.9	-0.296619	0.000890555	4610	MYCL
ENSG00000198763.3	-0.293838	0.00679261	4536	ND2
ENSG00000119335.12	-0.274412	0.000601908	6418	SET
ENSG00000196296.9	-0.274358	0.00210881	487	ATP2A1
ENSG00000259606.1	-0.272154	0.00302383	NA	NA
ENSG00000075624.9	-0.271565	0.00530475	60	ACTB
ENSG00000070808.11	-0.270234	0.0036951	815	CAMK2A
ENSG00000141052.13	-0.262221	0.00533912	93649	MYOCD
ENSG00000213265.4	-0.261613	0.00122538	114960	TSGA13
ENSG00000258602.1	-0.261551	0.00133998	NA	NA
ENSG00000218283.2	-0.260068	0.00471207	NA	NA
ENSG00000250899.3	-0.255123	0.00222919	NA	NA
ENSG00000229628.1	-0.247533	0.00169601	NA	NA
ENSG00000261098.1	-0.247432	0.00597596	NA	NA
ENSG00000232077.1	-0.246712	0.00349884	101929184	LINC01031
ENSG00000182472.4	-0.243783	0.000131893	147968	CAPN12
ENSG00000205562.1	-0.23412	0.00702959	100506731	LOC100506731
ENSG00000064195.7	-0.226972	0.0052772	1747	DLX3
ENSG00000242600.2	-0.223673	0.00190655	8512	MBL1P
ENSG00000240563.1	-0.212419	0.000866	54596	L1TD1
ENSG00000198150.2	-0.204023	0.00378358	NA	NA
ENSG00000172482.4	-0.202129	0.00235927	189	AGXT
ENSG00000034510.4	-0.189451	0.00548896	9168	TMSB10
ENSG00000167971.14	-0.187115	0.00415445	57524	CASKIN1
ENSG00000203435.2	-0.186863	0.00464985	NA	NA
ENSG00000142661.13	-0.183787	0.00346187	127294	MYOM3
ENSG00000254612.1	-0.169781	0.000361341	NA	NA
ENSG00000268592.1	-0.164888	0.00466869	100652739	RAET1E-AS1
ENSG00000219747.1	-0.146497	0.00532235	NA	NA
ENSG00000245864.2	-0.142005	0.00308488	NA	NA
ENSG00000270433.1	-0.117104	0.00544645	NA	NA
ENSG00000136942.10	0.184017	0.00401025	11224	RPL35
ENSG00000172809.8	0.198657	0.00452114	6169	RPL38
ENSG00000174444.10	0.225268	0.00324519	595097	SNORD16
ENSG00000118181.6	0.226175	0.00324162	6230	RPS25
ENSG00000105088.4	0.226609	0.00244463	93145	OLFM2
ENSG00000166441.8	0.240604	0.00326903	6157	RPL27A
ENSG00000233608.2	0.241245	0.00654868	117581	TWIST2
ENSG00000105193.4	0.241279	0.00442635	6217	RPS16
ENSG00000177600.4	0.247896	0.00110559	6181	RPLP2
ENSG00000137463.4	0.264426	0.0052694	84709	MGARP
ENSG00000122406.8	0.265619	0.000689519	6125	RPL5
ENSG00000063177.8	0.266028	0.00211455	6141	RPL18
ENSG00000225614.2	0.266214	0.00524498	84627	ZNF469
ENSG00000149273.10	0.270616	0.00177321	6188	RPS3
ENSG00000105640.8	0.274032	0.000199758	6142	RPL18A
ENSG00000164587.7	0.27837	0.00430634	6208	RPS14
ENSG00000259583.1	0.283136	0.00410981	NA	NA
ENSG00000145592.9	0.285388	0.00179401	6167	RPL37
ENSG00000130255.8	0.287451	0.000487779	25873	RPL36
ENSG00000124614.9	0.296924	0.000410247	6204	RPS10
ENSG00000108298.5	0.298551	0.000173528	6143	RPL19
ENSG00000198242.9	0.303424	0.000468511	26809	SNORD42A
ENSG00000231500.2	0.305339	9.97823e-06	6222	RPS18
ENSG00000146411.5	0.306704	0.00389158	154091	SLC2A12
ENSG00000241343.5	0.306803	0.000255458	6173	RPL36A
ENSG00000105372.2	0.308265	3.09132e-05	6223	RPS19
ENSG00000198755.6	0.311836	0.000862771	4736	RPL10A
ENSG00000142541.12	0.330779	9.50355e-05	23521	RPL13A
ENSG00000100316.11	0.335162	3.92581e-05	6122	RPL3
ENSG00000096433.5	0.336444	0.00541718	3710	ITPR3
ENSG00000085733.11	0.340146	0.000627562	2017	CTTN
ENSG00000111669.9	0.340742	0.000564203	7167	TPI1
ENSG00000243251.4	0.341091	0.00552718	267004	PGBD3
ENSG00000236841.2	0.345738	0.00414976	101929532	LOC101929532
ENSG00000083845.4	0.351778	0.000914495	6193	RPS5
ENSG00000204628.7	0.357173	2.58035e-05	10399	GNB2L1
ENSG00000111716.8	0.359949	0.00452322	3945	LDHB
ENSG00000236552.1	0.361015	0.00242238	728658	RPL13AP5
ENSG00000105639.14	0.361584	0.00635972	3718	JAK3
ENSG00000180353.6	0.368963	0.00634806	3059	HCLS1
ENSG00000140988.11	0.373514	0.00654616	6187	RPS2
ENSG00000260586.1	0.374925	0.001758	NA	NA
ENSG00000198034.6	0.374964	0.0013307	6191	RPS4X
ENSG00000108107.8	0.375305	0.00017865	6158	RPL28
ENSG00000137154.8	0.382538	7.31795e-08	6194	RPS6
ENSG00000213442.4	0.386081	0.000743703	NA	NA
ENSG00000258908.1	0.386622	0.00397008	NA	NA
ENSG00000170006.7	0.388434	0.00464849	201799	TMEM154
ENSG00000142937.7	0.390109	1.22444e-08	6202	RPS8
ENSG00000110700.2	0.391583	1.22758e-06	6207	RPS13
ENSG00000038945.10	0.392561	0.00506705	4481	MSR1
ENSG00000263350.1	0.394186	0.00602507	NA	NA
ENSG00000234964.3	0.395067	0.00403028	NA	NA
ENSG00000139644.8	0.398934	0.00367192	7009	TMBIM6
ENSG00000101680.9	0.399247	0.00395573	284217	LAMA1
ENSG00000169621.5	0.403084	0.000916509	200558	APLF
ENSG00000124608.4	0.406959	0.00318455	57505	AARS2
ENSG00000224281.3	0.407655	0.00314992	100303728	SLC25A5-AS1
ENSG00000149925.12	0.410523	0.000946735	226	ALDOA
ENSG00000100097.7	0.411029	0.000283429	3956	LGALS1
ENSG00000204176.8	0.412566	0.0054077	83849	SYT15
ENSG00000168028.9	0.415518	0.0027891	3921	RPSA
ENSG00000264577.1	0.419033	3.02628e-06	26773	SNORD4A
ENSG00000163126.10	0.419714	0.00342263	200539	ANKRD23
ENSG00000149806.6	0.423342	0.000195296	2197	FAU
ENSG00000105556.4	0.424842	0.00584869	54531	MIER2
ENSG00000197562.5	0.427504	0.00458562	57799	RAB40C
ENSG00000187514.10	0.433184	2.73463e-05	5757	PTMA
ENSG00000197958.8	0.434103	1.45058e-06	6136	RPL12
ENSG00000114942.9	0.43665	0.000137256	1933	EEF1B2
ENSG00000084207.11	0.440612	9.52813e-06	2950	GSTP1
ENSG00000128394.12	0.443412	0.00664271	200316	APOBEC3F
ENSG00000161016.11	0.44445	6.79067e-08	6132	RPL8
ENSG00000095303.10	0.44504	0.00649178	5742	PTGS1
ENSG00000135750.10	0.447192	0.00156552	3775	KCNK1
ENSG00000236455.2	0.448844	0.00651842	NA	NA
ENSG00000167460.10	0.450023	0.00297967	7171	TPM4
ENSG00000184347.10	0.450493	0.00347501	6586	SLIT3
ENSG00000136928.4	0.451036	0.00146144	9568	GABBR2
ENSG00000154258.12	0.451839	0.00255926	10350	ABCA9
ENSG00000133275.11	0.453991	0.00672872	1455	CSNK1G2
ENSG00000176641.6	0.457685	0.000932725	220441	RNF152
ENSG00000041982.10	0.458504	0.00659728	3371	TNC
ENSG00000100258.13	0.458761	0.00541433	91289	LMF2
ENSG00000184232.4	0.460245	0.00473466	220323	OAF
ENSG00000198074.5	0.463053	0.00253955	57016	AKR1B10
ENSG00000182718.11	0.463163	0.000444086	302	ANXA2
ENSG00000164916.8	0.464041	0.00613139	221937	FOXK1
ENSG00000164251.4	0.465654	0.00221717	2150	F2RL1
ENSG00000173436.9	0.468115	0.00590995	440574	MINOS1
ENSG00000149212.6	0.468348	0.00454132	143686	SESN3
ENSG00000244398.1	0.474869	0.00118482	NA	NA
ENSG00000152056.12	0.477385	0.00269828	130340	AP1S3
ENSG00000138674.12	0.48001	0.00438016	22872	SEC31A
ENSG00000089157.11	0.482851	4.41087e-11	6175	RPLP0
ENSG00000231871.1	0.485008	0.000238017	100873949	IPO9-AS1
ENSG00000110693.11	0.486662	0.00246727	55553	SOX6
ENSG00000105726.12	0.491925	0.00357656	57130	ATP13A1
ENSG00000185813.5	0.493955	0.00066895	5833	PCYT2
ENSG00000181350.7	0.495143	0.000105403	388341	LRRC75A
ENSG00000069702.6	0.495864	0.000411532	7049	TGFBR3
ENSG00000232495.2	0.502932	0.00595612	NA	NA
ENSG00000148303.12	0.504637	2.57666e-07	6130	RPL7A
ENSG00000196683.6	0.505088	0.00184529	54543	TOMM7
ENSG00000129515.14	0.50617	0.000831583	58533	SNX6
ENSG00000171858.13	0.507201	4.86635e-10	6227	RPS21
ENSG00000026025.9	0.508615	0.000387543	7431	VIM
ENSG00000106803.5	0.510641	0.00447257	10952	SEC61B
ENSG00000011052.16	0.511308	1.10121e-06	4831	NME2
ENSG00000233901.1	0.512431	0.00518903	100506119	LINC01503
ENSG00000167658.11	0.516785	0.000221249	1938	EEF2
ENSG00000136542.4	0.517295	0.00635261	11227	GALNT5
ENSG00000135486.13	0.51793	0.000114039	3178	HNRNPA1
ENSG00000182197.6	0.520677	0.00347661	2131	EXT1
ENSG00000149823.3	0.523322	0.00676765	738	VPS51
ENSG00000171408.9	0.52433	0.000426256	27115	PDE7B
ENSG00000173334.3	0.530314	0.00111889	10221	TRIB1
ENSG00000265681.1	0.532588	1.66303e-07	6139	RPL17
ENSG00000188846.9	0.533017	2.05751e-07	9045	RPL14
ENSG00000005022.5	0.533692	0.000628245	292	SLC25A5
ENSG00000222022.1	0.534278	0.00161202	NA	NA
ENSG00000111052.3	0.539011	0.00019693	8825	LIN7A
ENSG00000138814.12	0.54567	0.00105194	5530	PPP3CA
ENSG00000235388.1	0.545886	0.00545029	NA	NA
ENSG00000115677.12	0.54759	0.00344148	3069	HDLBP
ENSG00000205213.9	0.550605	0.00553481	55366	LGR4
ENSG00000175471.15	0.550662	0.00440257	79772	MCTP1
ENSG00000213553.3	0.550766	5.22356e-06	NA	NA
ENSG00000073536.13	0.551956	0.00506299	54475	NLE1
ENSG00000138111.9	0.552182	0.00569929	79847	TMEM180
ENSG00000259658.3	0.552297	0.00203881	100128108	LOC100128108
ENSG00000259781.1	0.553307	0.00689964	NA	NA
ENSG00000218537.1	0.563159	0.000383001	NA	NA
ENSG00000244716.2	0.565799	0.00274703	NA	NA
ENSG00000246705.3	0.566563	0.00337135	55766	H2AFJ
ENSG00000158825.5	0.567127	0.00704958	978	CDA
ENSG00000173905.4	0.576108	7.31508e-05	27333	GOLIM4
ENSG00000204428.8	0.579246	0.00339877	80741	LY6G5C
ENSG00000128573.18	0.5816	0.000692311	93986	FOXP2
ENSG00000227097.4	0.581954	1.709e-06	NA	NA
ENSG00000148841.11	0.588864	0.00503465	85450	ITPRIP
ENSG00000167601.7	0.591169	0.00194275	558	AXL
ENSG00000184967.2	0.592492	0.00112174	79050	NOC4L
ENSG00000260944.1	0.592776	0.00132896	NA	NA
ENSG00000146776.10	0.594059	0.00285499	222255	ATXN7L1
ENSG00000159674.7	0.594872	0.00418824	10417	SPON2
ENSG00000185187.8	0.59859	0.00300278	59307	SIGIRR
ENSG00000079616.8	0.599316	0.00410484	3835	KIF22
ENSG00000175061.12	0.599539	0.000418868	125144	LRRC75A-AS1
ENSG00000019991.11	0.599733	0.0017447	3082	HGF
ENSG00000258891.1	0.600135	0.00656426	NA	NA
ENSG00000133169.5	0.605297	0.00530972	55859	BEX1
ENSG00000152749.7	0.60765	0.000808126	160897	GPR180
ENSG00000151617.11	0.607798	0.00585895	1909	EDNRA
ENSG00000115325.9	0.609036	0.000351819	1796	DOK1
ENSG00000144366.11	0.613578	0.00553144	51454	GULP1
ENSG00000068137.10	0.61451	0.000790217	79990	PLEKHH3
ENSG00000258177.1	0.618033	0.00121115	NA	NA
ENSG00000130733.6	0.620109	0.00247316	78992	YIPF2
ENSG00000107833.6	0.620424	0.00340157	10360	NPM3
ENSG00000131724.6	0.620449	0.00219317	3597	IL13RA1
ENSG00000115541.6	0.621296	0.00582522	3336	HSPE1
ENSG00000234741.2	0.624542	0.000107723	60674	GAS5
ENSG00000164330.12	0.62539	0.00153033	1879	EBF1
ENSG00000084636.12	0.625615	0.00368496	1307	COL16A1
ENSG00000268688.1	0.62778	0.00523887	NA	NA
ENSG00000170425.3	0.628453	0.00244614	136	ADORA2B
ENSG00000233927.4	0.628833	9.18932e-12	6234	RPS28
ENSG00000256268.1	0.629502	0.00334566	NA	NA
ENSG00000216775.2	0.630711	0.00430892	730101	LOC730101
ENSG00000250697.1	0.630794	0.00141487	NA	NA
ENSG00000168398.5	0.631217	0.000918765	624	BDKRB2
ENSG00000181163.9	0.633373	4.48486e-12	4869	NPM1
ENSG00000226380.2	0.633558	0.00473009	407021	MIR29A
ENSG00000088832.10	0.634527	0.000121522	2280	FKBP1A
ENSG00000143811.12	0.639931	0.00143502	29920	PYCR2
ENSG00000165304.3	0.640542	0.00497166	9833	MELK
ENSG00000161960.10	0.640764	0.00295673	1973	EIF4A1
ENSG00000258659.2	0.641981	0.00274522	53840	TRIM34
ENSG00000240972.1	0.641995	7.89135e-05	4282	MIF
ENSG00000168306.8	0.642551	0.00443658	8309	ACOX2
ENSG00000084774.9	0.642701	0.000239394	790	CAD
ENSG00000168056.10	0.64819	0.0040297	4054	LTBP3
ENSG00000269926.1	0.649918	0.00393443	NA	NA
ENSG00000228439.2	0.650858	0.000592331	NA	NA
ENSG00000131236.12	0.652854	0.00553689	10487	CAP1
ENSG00000149633.7	0.654124	0.00371594	85449	KIAA1755
ENSG00000196365.7	0.654279	0.00604743	9361	LONP1
ENSG00000099256.14	0.658757	0.000771914	56952	PRTFDC1
ENSG00000172819.12	0.66278	0.00475534	5916	RARG
ENSG00000248487.4	0.665453	0.00413413	25864	ABHD14A
ENSG00000169432.10	0.66813	0.00191443	6335	SCN9A
ENSG00000165030.3	0.669345	0.00661433	4783	NFIL3
ENSG00000081177.14	0.67339	0.00591713	55218	EXD2
ENSG00000116016.9	0.673401	0.00247298	2034	EPAS1
ENSG00000153234.9	0.674025	0.00249393	4929	NR4A2
ENSG00000239672.3	0.682962	0.00588023	4830	NME1
ENSG00000138594.8	0.684285	0.00495182	29766	TMOD3
ENSG00000181982.13	0.684482	0.00011716	91050	CCDC149
ENSG00000120896.9	0.688219	0.00281911	10174	SORBS3
ENSG00000082153.13	0.688512	4.65796e-05	9689	BZW1
ENSG00000187210.8	0.691938	0.00303186	2650	GCNT1
ENSG00000099994.10	0.692296	9.24386e-05	56241	SUSD2
ENSG00000081041.8	0.695055	0.000923189	2920	CXCL2
ENSG00000137821.7	0.695675	0.00655783	54839	LRRC49
ENSG00000156103.11	0.6964	2.17215e-05	4325	MMP16
ENSG00000173267.9	0.698156	0.000344755	6623	SNCG
ENSG00000100968.9	0.698613	0.000231485	4776	NFATC4
ENSG00000177054.9	0.69951	0.00225839	54503	ZDHHC13
ENSG00000135111.10	0.699804	1.95709e-05	6926	TBX3
ENSG00000119403.9	0.701545	0.00243671	26147	PHF19
ENSG00000063046.13	0.703954	0.00367322	1975	EIF4B
ENSG00000175220.7	0.711815	0.000510041	392	ARHGAP1
ENSG00000138685.7	0.712064	0.00319095	2247	FGF2
ENSG00000170921.10	0.713346	0.00285188	26115	TANC2
ENSG00000174807.3	0.713635	7.15812e-05	57124	CD248
ENSG00000105825.7	0.714565	0.000379262	7980	TFPI2
ENSG00000174899.6	0.715256	0.00617609	152078	PQLC2L
ENSG00000168214.16	0.715678	0.00442495	3516	RBPJ
ENSG00000176170.9	0.717122	0.0042122	8877	SPHK1
ENSG00000099875.10	0.72022	0.00175581	2872	MKNK2
ENSG00000223380.3	0.720756	3.10897e-06	100996517	LOC100996517
ENSG00000160213.5	0.721802	0.00202487	1476	CSTB
ENSG00000187630.10	0.723868	0.00147242	317749	DHRS4L2
ENSG00000203875.5	0.725789	0.00466752	387066	SNHG5
ENSG00000164619.4	0.730289	0.00024256	168667	BMPER
ENSG00000167695.10	0.731969	3.30301e-05	79850	FAM57A
ENSG00000071859.10	0.732606	0.0051744	9130	FAM50A
ENSG00000115457.5	0.734194	0.000173549	3485	IGFBP2
ENSG00000235121.1	0.734497	0.00113252	NA	NA
ENSG00000125968.7	0.734914	0.00184799	3397	ID1
ENSG00000197712.7	0.735419	0.00246989	92689	FAM114A1
ENSG00000013016.10	0.738469	0.00106751	30845	EHD3
ENSG00000113657.8	0.739855	0.000324505	1809	DPYSL3
ENSG00000173171.9	0.740382	0.00597451	4580	MTX1
ENSG00000078018.15	0.744495	0.000896549	4133	MAP2
ENSG00000070882.8	0.747044	0.00224491	26031	OSBPL3
ENSG00000171208.5	0.749071	0.0022583	81831	NETO2
ENSG00000123094.11	0.753058	0.00126212	11228	RASSF8
ENSG00000106819.7	0.758904	0.0010201	54829	ASPN
ENSG00000116096.5	0.759736	0.000216173	6697	SPR
ENSG00000162493.12	0.763171	0.000166316	10630	PDPN
ENSG00000164237.4	0.764098	0.00317467	134147	CMBL
ENSG00000167088.5	0.764751	0.00259892	6632	SNRPD1
ENSG00000111802.9	0.768268	0.0055036	51567	TDP2
ENSG00000249042.1	0.768837	0.00293974	NA	NA
ENSG00000120254.11	0.769368	0.0066993	25902	MTHFD1L
ENSG00000162972.6	0.770752	0.00530693	79568	C2orf47
ENSG00000175768.8	0.772574	0.0019806	401505	TOMM5
ENSG00000144867.6	0.772836	0.000296284	58477	SRPRB
ENSG00000105364.9	0.773147	0.000609624	51073	MRPL4
ENSG00000115107.15	0.77362	0.00106257	55240	STEAP3
ENSG00000136240.5	0.775683	0.00512539	11014	KDELR2
ENSG00000118596.7	0.779601	0.00182083	9194	SLC16A7
ENSG00000197324.4	0.78127	0.0027129	26020	LRP10
ENSG00000213719.4	0.784981	0.00135347	1192	CLIC1
ENSG00000132170.15	0.785519	1.5112e-05	5468	PPARG
ENSG00000196639.6	0.786287	0.000236478	3269	HRH1
ENSG00000126903.11	0.786919	0.00166555	8273	SLC10A3
ENSG00000143198.7	0.787262	0.00382555	4259	MGST3
ENSG00000112062.6	0.787552	0.00618786	1432	MAPK14
ENSG00000092964.11	0.788925	2.52957e-05	1808	DPYSL2
ENSG00000187735.8	0.789138	0.00533838	6917	TCEA1
ENSG00000123106.6	0.789837	0.00255984	55297	CCDC91
ENSG00000166979.8	0.790169	0.000370358	59271	EVA1C
ENSG00000182179.6	0.791698	0.00568274	7318	UBA7
ENSG00000174842.12	0.795412	0.00243155	11146	GLMN
ENSG00000064205.6	0.79951	2.18638e-05	8839	WISP2
ENSG00000103222.14	0.802766	0.000113087	4363	ABCC1
ENSG00000165046.8	0.803355	8.69216e-05	137994	LETM2
ENSG00000023909.5	0.803682	0.0011632	2730	GCLM
ENSG00000175550.3	0.80586	0.00255528	10589	DRAP1
ENSG00000111077.13	0.806121	0.00452796	23371	TENC1
ENSG00000106624.4	0.80622	0.000617226	165	AEBP1
ENSG00000162402.8	0.807202	0.00301716	23358	USP24
ENSG00000175745.7	0.813798	5.09156e-05	7025	NR2F1
ENSG00000101577.5	0.814994	0.000904595	9663	LPIN2
ENSG00000139178.6	0.817735	0.000931551	51279	C1RL
ENSG00000169429.6	0.821667	0.000249863	3576	CXCL8
ENSG00000006327.9	0.822977	0.00456068	51330	TNFRSF12A
ENSG00000198805.7	0.82471	0.000186962	4860	PNP
ENSG00000079931.10	0.826759	0.000280097	26002	MOXD1
ENSG00000213699.4	0.826822	0.00537039	54978	SLC35F6
ENSG00000267942.1	0.826936	0.000971643	NA	NA
ENSG00000196136.11	0.827286	0.000297887	12	SERPINA3
ENSG00000136048.9	0.828164	0.00187118	55332	DRAM1
ENSG00000267986.1	0.830368	0.00622802	NA	NA
ENSG00000111885.5	0.831381	3.41273e-05	4121	MAN1A1
ENSG00000136052.5	0.832353	0.00447156	84102	SLC41A2
ENSG00000108854.11	0.833567	0.00482264	64750	SMURF2
ENSG00000109906.9	0.834241	0.000688419	7704	ZBTB16
ENSG00000091136.9	0.834801	0.00488582	3912	LAMB1
ENSG00000116260.12	0.835337	0.000539275	5768	QSOX1
ENSG00000167522.9	0.836816	0.000381149	29123	ANKRD11
ENSG00000167996.11	0.837948	6.04028e-05	2495	FTH1
ENSG00000162852.9	0.839164	0.00221043	163882	CNST
ENSG00000180817.6	0.839669	0.004749	5464	PPA1
ENSG00000122218.10	0.840305	0.00384061	1314	COPA
ENSG00000105889.10	0.840973	0.000416792	256227	STEAP1B
ENSG00000163961.4	0.841425	0.00288596	165918	RNF168
ENSG00000067082.10	0.844252	0.00272354	1316	KLF6
ENSG00000108439.5	0.844414	0.00147773	55163	PNPO
ENSG00000198729.4	0.845333	0.000629	81706	PPP1R14C
ENSG00000101255.6	0.846401	0.00171736	57761	TRIB3
ENSG00000198931.6	0.848699	0.00393551	353	APRT
ENSG00000103064.9	0.849989	0.00018246	9057	SLC7A6
ENSG00000154978.8	0.849998	0.00565591	81552	VOPP1
ENSG00000165424.6	0.851537	0.00111841	219654	ZCCHC24
ENSG00000117298.10	0.851577	0.00347049	1889	ECE1
ENSG00000186522.10	0.85191	0.00637756	151011	2015-09-10
ENSG00000116191.12	0.851942	0.00560489	55103	RALGPS2
ENSG00000173068.13	0.856795	0.00302114	54796	BNC2
ENSG00000237848.1	0.857412	0.00203378	NA	NA
ENSG00000228649.3	0.858522	0.000226522	101927841	LOC101927841
ENSG00000186918.9	0.86043	0.000623274	55893	ZNF395
ENSG00000012211.8	0.861221	6.9896e-05	4007	PRICKLE3
ENSG00000233276.2	0.861577	0.00289715	2876	GPX1
ENSG00000052126.10	0.861646	0.0010921	54477	PLEKHA5
ENSG00000142867.8	0.861951	8.45595e-05	8915	BCL10
ENSG00000173517.6	0.862066	0.0057623	79834	PEAK1
ENSG00000117151.7	0.862832	2.8386e-05	1486	CTBS
ENSG00000100142.8	0.864715	0.00564731	5435	POLR2F
ENSG00000154122.8	0.864748	2.70922e-05	56172	ANKH
ENSG00000035687.9	0.865322	0.00131573	159	ADSS
ENSG00000226419.2	0.869014	0.000365174	100506392	SLC16A1-AS1
ENSG00000143252.9	0.872159	0.00429434	6391	SDHC
ENSG00000177951.13	0.872308	0.00469923	51272	BET1L
ENSG00000123609.6	0.873187	0.00104255	9111	NMI
ENSG00000100065.10	0.87504	0.00131672	29775	CARD10
ENSG00000087245.8	0.875269	0.00150966	4313	MMP2
ENSG00000028116.12	0.87574	0.00141951	7444	VRK2
ENSG00000114686.4	0.876433	0.00407379	11222	MRPL3
ENSG00000136830.7	0.876653	0.00387387	64855	FAM129B
ENSG00000169213.6	0.876762	8.67068e-05	5865	RAB3B
ENSG00000079102.12	0.877896	0.00229004	862	RUNX1T1
ENSG00000136938.8	0.88013	0.00225042	10541	ANP32B
ENSG00000118508.4	0.881594	0.00346988	10981	RAB32
ENSG00000113328.14	0.884956	0.00411143	900	CCNG1
ENSG00000158234.8	0.885263	0.00367173	55179	FAIM
ENSG00000112319.13	0.886185	0.00104037	2070	EYA4
ENSG00000196284.9	0.886787	0.00409578	8464	SUPT3H
ENSG00000188641.8	0.886925	0.00321105	1806	DPYD
ENSG00000198917.7	0.88904	0.00210412	51490	C9orf114
ENSG00000168090.5	0.889497	0.00397719	10980	COPS6
ENSG00000109184.10	0.890975	0.0046876	23142	DCUN1D4
ENSG00000186073.7	0.893738	0.00140383	84529	C15orf41
ENSG00000179604.8	0.894671	5.9932e-06	23580	CDC42EP4
ENSG00000126522.12	0.895265	0.00137038	435	ASL
ENSG00000135931.13	0.895666	0.00110562	80210	ARMC9
ENSG00000104635.8	0.896546	3.2422e-05	23516	SLC39A14
ENSG00000242616.3	0.899042	0.00225094	2790	GNG10
ENSG00000143384.8	0.9028	0.00123174	4170	MCL1
ENSG00000142227.6	0.903375	0.000341861	2014	EMP3
ENSG00000138119.12	0.904761	8.56223e-05	26509	MYOF
ENSG00000102802.5	0.905818	1.18914e-06	84935	MEDAG
ENSG00000104756.11	0.905825	0.00352823	54793	KCTD9
ENSG00000112210.7	0.906691	0.00504615	51715	RAB23
ENSG00000151135.5	0.90753	0.000818123	90488	TMEM263
ENSG00000108561.4	0.910294	0.00524529	708	C1QBP
ENSG00000015676.12	0.910407	0.00496548	23386	NUDCD3
ENSG00000172260.8	0.911363	0.00680172	257194	NEGR1
ENSG00000136810.8	0.912937	2.35367e-14	7295	TXN
ENSG00000151465.9	0.913394	0.00107836	8872	CDC123
ENSG00000084073.4	0.914153	0.00452447	10269	ZMPSTE24
ENSG00000136950.9	0.914693	0.00252026	81873	ARPC5L
ENSG00000204381.7	0.915193	0.000237514	143903	LAYN
ENSG00000171223.4	0.917924	2.04711e-06	3726	JUNB
ENSG00000048162.15	0.918379	0.00392594	51491	NOP16
ENSG00000145912.4	0.918709	0.000104176	55651	NHP2
ENSG00000213977.3	0.918747	0.00368244	30851	TAX1BP3
ENSG00000186577.7	0.919068	0.00492825	221491	C6orf1
ENSG00000163249.5	0.919341	0.000706142	151195	CCNYL1
ENSG00000013364.14	0.921142	0.00417648	9961	MVP
ENSG00000108256.4	0.922859	0.000450764	57532	NUFIP2
ENSG00000246695.3	0.923385	0.00133316	100506451	RASSF8-AS1
ENSG00000168268.6	0.923504	0.00628818	64943	NT5DC2
ENSG00000232527.3	0.924735	0.000289015	100996732	LOC100996732
ENSG00000151292.13	0.926337	0.00620778	1456	CSNK1G3
ENSG00000065308.4	0.930157	0.000328608	9697	TRAM2
ENSG00000166128.8	0.93351	0.00253984	51762	RAB8B
ENSG00000131871.10	0.934748	0.00103286	55829	VIMP
ENSG00000233184.2	0.934958	0.00651275	102606465	LOC102606465
ENSG00000148848.10	0.935432	0.00101473	8038	ADAM12
ENSG00000125740.9	0.936278	0.000700671	2354	FOSB
ENSG00000110717.6	0.937783	0.00505117	4728	NDUFS8
ENSG00000077232.11	0.938922	0.00128419	54431	DNAJC10
ENSG00000163399.11	0.939762	0.000624266	476	ATP1A1
ENSG00000247596.3	0.940306	0.00263884	11344	TWF2
ENSG00000230212.2	0.942785	8.46258e-05	100133286	LOC100133286
ENSG00000042753.7	0.94314	0.000323638	1175	AP2S1
ENSG00000089775.6	0.943949	0.00112341	7597	ZBTB25
ENSG00000162706.8	0.944633	0.000204814	57863	CADM3
ENSG00000109062.5	0.944802	0.00472548	9368	SLC9A3R1
ENSG00000189046.6	0.945012	0.00545181	121642	ALKBH2
ENSG00000164494.7	0.949019	0.000553299	57107	PDSS2
ENSG00000141699.6	0.949168	0.00365378	162427	FAM134C
ENSG00000168610.10	0.949849	0.00454356	6774	STAT3
ENSG00000121552.3	0.95001	8.15621e-05	1475	CSTA
ENSG00000142089.11	0.955749	2.54019e-09	10410	IFITM3
ENSG00000157020.13	0.958433	0.00371336	6396	SEC13
ENSG00000154262.8	0.960108	1.003e-05	23460	ABCA6
ENSG00000177311.6	0.960496	0.00416342	253461	ZBTB38
ENSG00000198954.4	0.960985	0.00206631	26128	KIAA1279
ENSG00000151929.5	0.963241	0.00384498	9531	BAG3
ENSG00000151012.9	0.963937	0.00266209	23657	SLC7A11
ENSG00000148248.9	0.964606	0.000355387	6836	SURF4
ENSG00000104213.8	0.964896	1.08614e-05	5157	PDGFRL
ENSG00000099817.7	0.965005	0.00145706	5434	POLR2E
ENSG00000106991.9	0.968495	0.00136446	2022	ENG
ENSG00000140443.9	0.969836	0.00581773	3480	IGF1R
ENSG00000185630.13	0.971065	0.000547445	5087	PBX1
ENSG00000136908.13	0.971437	0.00456389	8818	DPM2
ENSG00000049192.10	0.971777	0.00365088	11174	ADAMTS6
ENSG00000164930.7	0.971884	0.000215874	8323	FZD6
ENSG00000257354.1	0.972117	0.00111905	NA	NA
ENSG00000181195.6	0.974261	8.31282e-05	5179	PENK
ENSG00000132824.9	0.974403	0.000342238	10955	SERINC3
ENSG00000181649.5	0.975506	5.39762e-05	7262	PHLDA2
ENSG00000234127.4	0.975522	0.00326178	7726	TRIM26
ENSG00000257261.1	0.975824	0.000138588	100288798	LOC100288798
ENSG00000196507.6	0.97617	0.000274037	85012	TCEAL3
ENSG00000109445.6	0.976183	0.00587714	27309	ZNF330
ENSG00000135905.14	0.977234	0.000118012	55619	DOCK10
ENSG00000124875.5	0.977334	9.65877e-05	6372	CXCL6
ENSG00000069966.14	0.977939	0.000588846	10681	GNB5
ENSG00000126778.6	0.978266	0.000944283	6495	SIX1
ENSG00000166548.11	0.97885	0.000350899	7084	TK2
ENSG00000152952.7	0.980014	0.000494003	5352	PLOD2
ENSG00000115816.9	0.981016	0.000388618	10153	CEBPZ
ENSG00000064763.5	0.981498	3.64717e-05	55711	FAR2
ENSG00000085063.10	0.982095	1.01163e-07	966	CD59
ENSG00000163629.8	0.983233	4.66961e-05	5783	PTPN13
ENSG00000154265.11	0.986175	2.12105e-05	23461	ABCA5
ENSG00000112977.11	0.986499	0.00456137	1611	DAP
ENSG00000118849.5	0.986557	6.58394e-05	5918	RARRES1
ENSG00000162704.11	0.986751	5.78907e-05	10092	ARPC5
ENSG00000142856.12	0.991119	0.00142904	23421	ITGB3BP
ENSG00000186469.4	0.993121	0.00205724	54331	GNG2
ENSG00000091656.11	0.993303	0.000258813	79776	ZFHX4
ENSG00000143457.6	0.993461	0.00254371	55204	GOLPH3L
ENSG00000267411.1	0.994619	0.00270842	NA	NA
ENSG00000128262.4	0.994971	3.0359e-07	29774	POM121L9P
ENSG00000144810.11	0.995057	0.000695847	1295	COL8A1
ENSG00000156873.11	0.99523	0.00130252	5261	PHKG2
ENSG00000184743.8	0.9953	8.16239e-05	25923	ATL3
ENSG00000168275.10	0.995537	0.00501737	388753	COA6
ENSG00000108179.9	0.996087	3.5113e-05	10105	PPIF
ENSG00000118495.13	0.996902	0.000247773	5325	PLAGL1
ENSG00000105202.3	0.997002	0.0023764	2091	FBL
ENSG00000099998.13	0.997387	0.000213092	2687	GGT5
ENSG00000183527.7	0.99747	0.00154937	8624	PSMG1
ENSG00000100106.15	0.997508	2.94179e-05	11078	TRIOBP
ENSG00000072657.4	0.99826	4.40225e-06	29953	TRHDE
ENSG00000012660.9	0.998978	0.00470215	60481	ELOVL5
ENSG00000111678.5	0.999849	0.00231763	113246	C12orf57
ENSG00000140332.11	1.00328	0.000738872	7090	TLE3
ENSG00000090861.11	1.0041	0.00421047	16	AARS
ENSG00000104549.7	1.00432	0.00676268	6713	SQLE
ENSG00000128965.7	1.00443	0.000277679	79094	CHAC1
ENSG00000101294.12	1.00474	0.00360712	81502	HM13
ENSG00000125450.6	1.00629	0.000789112	79902	NUP85
ENSG00000100568.6	1.00695	0.000639775	10490	VTI1B
ENSG00000182621.12	1.00704	5.48528e-07	23236	PLCB1
ENSG00000143545.4	1.01075	0.000184181	5872	RAB13
ENSG00000165233.13	1.01102	0.00221781	84270	C9orf89
ENSG00000108961.9	1.01109	0.00147056	29098	RANGRF
ENSG00000101109.7	1.01174	0.00516093	6789	STK4
ENSG00000102024.11	1.01176	0.0036008	5358	PLS3
ENSG00000105404.6	1.01211	0.000646028	10567	RABAC1
ENSG00000135723.8	1.01228	0.000895114	29109	FHOD1
ENSG00000189184.7	1.01582	0.00322293	54510	PCDH18
ENSG00000164466.8	1.0159	0.000197975	94081	SFXN1
ENSG00000131473.12	1.0167	0.000408823	47	ACLY
ENSG00000163565.14	1.01964	0.000304179	3428	IFI16
ENSG00000137831.10	1.02067	0.000938809	55075	UACA
ENSG00000154678.12	1.02303	6.54258e-07	5137	PDE1C
ENSG00000162194.8	1.0237	0.0039749	79081	C11orf48
ENSG00000126458.3	1.02408	0.00377842	6237	RRAS
ENSG00000103187.5	1.02426	0.0043305	23406	COTL1
ENSG00000109113.13	1.02511	0.00675367	83871	RAB34
ENSG00000157214.9	1.02739	4.73536e-07	261729	STEAP2
ENSG00000091436.12	1.02775	0.000715508	51776	ZAK
ENSG00000085982.9	1.02961	0.003846	55230	USP40
ENSG00000177105.9	1.02991	0.00358128	391	RHOG
ENSG00000119328.7	1.0336	0.00372839	54942	FAM206A
ENSG00000155158.15	1.03517	0.000801247	158219	TTC39B
ENSG00000258663.1	1.03564	0.00189322	NA	NA
ENSG00000048707.9	1.03567	3.86071e-05	55187	VPS13D
ENSG00000106399.7	1.03741	0.0035774	6119	RPA3
ENSG00000136010.9	1.03764	0.0032607	160428	ALDH1L2
ENSG00000101773.12	1.03918	0.000110687	5932	RBBP8
ENSG00000169398.15	1.04032	0.000669896	5747	PTK2
ENSG00000100209.5	1.04139	0.00203639	150274	HSCB
ENSG00000185246.13	1.0432	0.00426216	55015	PRPF39
ENSG00000132530.12	1.04452	0.000322378	54739	XAF1
ENSG00000143753.8	1.04468	0.0019395	8560	DEGS1
ENSG00000140365.11	1.04485	0.00560015	54939	COMMD4
ENSG00000119865.4	1.0452	0.00431086	25927	CNRIP1
ENSG00000119812.14	1.04913	0.00311715	25940	FAM98A
ENSG00000163788.9	1.04929	0.00110381	54861	SNRK
ENSG00000249915.3	1.05069	0.00102386	10016	PDCD6
ENSG00000267020.1	1.05121	2.44783e-06	NA	NA
ENSG00000270866.1	1.05174	0.00258764	NA	NA
ENSG00000164967.5	1.05221	0.00180774	138716	RPP25L
ENSG00000138134.7	1.05235	1.72605e-05	57559	STAMBPL1
ENSG00000130340.10	1.05256	2.00264e-05	51429	SNX9
ENSG00000258232.2	1.05315	0.00151567	NA	NA
ENSG00000170545.12	1.0544	0.00171493	57228	SMAGP
ENSG00000146242.5	1.0552	2.77782e-08	7162	TPBG
ENSG00000169627.7	1.05595	4.76751e-06	654483	BOLA2B
ENSG00000234516.1	1.05677	2.81577e-05	NA	NA
ENSG00000256514.1	1.05693	0.00283947	NA	NA
ENSG00000229124.2	1.05757	0.000606074	100507347	VIM-AS1
ENSG00000134333.9	1.05813	1.27682e-08	3939	LDHA
ENSG00000095380.10	1.05937	0.00252115	54187	NANS
ENSG00000135318.7	1.05974	0.00387523	4907	NT5E
ENSG00000103489.7	1.06176	1.11466e-07	64131	XYLT1
ENSG00000204764.7	1.06602	0.00290662	64901	RANBP17
ENSG00000114480.8	1.06616	0.00412364	2632	GBE1
ENSG00000116221.11	1.06687	0.00622281	51253	MRPL37
ENSG00000145817.11	1.06753	0.000351763	81555	YIPF5
ENSG00000163659.8	1.06969	0.0049097	25976	TIPARP
ENSG00000151116.12	1.07015	0.00109029	55293	UEVLD
ENSG00000143543.10	1.0703	0.00173604	10899	JTB
ENSG00000117758.9	1.07051	0.00343941	23673	STX12
ENSG00000205302.2	1.07337	0.00617672	6643	SNX2
ENSG00000071127.12	1.07391	0.000288777	9948	WDR1
ENSG00000086062.8	1.07413	1.7986e-09	2683	B4GALT1
ENSG00000196305.13	1.0762	0.000303977	3376	IARS
ENSG00000164733.16	1.07723	2.7909e-05	1508	CTSB
ENSG00000269190.1	1.07788	6.14429e-05	115290	FBXO17
ENSG00000105829.6	1.08091	0.00328079	10282	BET1
ENSG00000132842.9	1.08321	0.000269782	8546	AP3B1
ENSG00000197555.5	1.08331	0.00488497	26037	SIPA1L1
ENSG00000109854.9	1.08418	0.00109762	10553	HTATIP2
ENSG00000104522.11	1.08855	0.00203802	7264	TSTA3
ENSG00000153113.18	1.09043	5.97281e-07	831	CAST
ENSG00000162909.13	1.09125	0.000612836	824	CAPN2
ENSG00000074410.9	1.0918	3.28884e-07	771	CA12
ENSG00000268983.1	1.09316	0.000960493	NA	NA
ENSG00000185551.8	1.09373	0.000203137	7026	NR2F2
ENSG00000163463.6	1.09703	4.65915e-05	200185	KRTCAP2
ENSG00000107562.12	1.09718	0.000608399	6387	CXCL12
ENSG00000205364.3	1.09766	2.68168e-05	4499	MT1M
ENSG00000114315.3	1.09911	0.000592819	3280	HES1
ENSG00000107077.13	1.10186	0.00106218	23081	KDM4C
ENSG00000008441.12	1.10229	6.69384e-05	4784	NFIX
ENSG00000170791.13	1.10292	0.00277148	79145	CHCHD7
ENSG00000155755.14	1.10319	0.00287506	65062	TMEM237
ENSG00000171067.6	1.10429	0.000376335	53838	C11orf24
ENSG00000071894.10	1.10434	0.00141344	29894	CPSF1
ENSG00000095139.9	1.1048	8.87375e-05	372	ARCN1
ENSG00000179933.4	1.10659	0.000404167	55017	C14orf119
ENSG00000183617.4	1.10909	0.00450758	116541	MRPL54
ENSG00000105669.8	1.10958	0.000733747	11316	COPE
ENSG00000170876.7	1.10996	0.0010592	79188	TMEM43
ENSG00000175573.6	1.11127	0.000170395	83638	C11orf68
ENSG00000183741.7	1.11224	3.51634e-09	23466	CBX6
ENSG00000170889.9	1.11317	4.77119e-05	6203	RPS9
ENSG00000100528.7	1.11855	0.00219043	10175	CNIH1
ENSG00000011009.6	1.11893	0.0022883	11313	LYPLA2
ENSG00000134049.3	1.11895	0.000174542	51124	IER3IP1
ENSG00000145623.8	1.1194	2.65958e-06	9180	OSMR
ENSG00000168310.6	1.12082	0.000204734	3660	IRF2
ENSG00000117481.5	1.12308	0.000126013	387338	NSUN4
ENSG00000084652.11	1.126	0.000563681	200081	TXLNA
ENSG00000111186.8	1.12675	0.000310466	81029	WNT5B
ENSG00000108448.16	1.12736	0.00156215	147166	TRIM16L
ENSG00000123505.10	1.12796	0.000976409	262	AMD1
ENSG00000116521.6	1.1325	0.00339684	10067	SCAMP3
ENSG00000196975.9	1.13262	0.00253476	307	ANXA4
ENSG00000131711.10	1.14017	3.01135e-09	4131	MAP1B
ENSG00000230630.1	1.14335	0.000661588	100628315	DNM3OS
ENSG00000101000.4	1.14337	1.94481e-05	10544	PROCR
ENSG00000104219.8	1.14539	6.40021e-06	51201	ZDHHC2
ENSG00000067167.3	1.14593	4.21963e-07	23471	TRAM1
ENSG00000100934.10	1.14654	0.000378482	10484	SEC23A
ENSG00000155366.11	1.14693	4.03735e-09	389	RHOC
ENSG00000259040.2	1.14849	0.000227428	81567	TXNDC5
ENSG00000197415.7	1.14856	1.16256e-05	79674	VEPH1
ENSG00000172296.8	1.15093	3.33191e-06	55304	SPTLC3
ENSG00000160799.7	1.15194	0.00165678	151903	CCDC12
ENSG00000007341.14	1.15222	0.000758138	54879	ST7L
ENSG00000151239.9	1.15631	0.000615452	5756	TWF1
ENSG00000108651.5	1.15814	0.00273568	55813	UTP6
ENSG00000183765.16	1.15932	6.69609e-05	11200	CHEK2
ENSG00000139428.6	1.15967	0.00214502	326625	MMAB
ENSG00000074800.9	1.16151	1.14946e-10	2023	ENO1
ENSG00000142871.11	1.16248	0.000150442	3491	CYR61
ENSG00000148926.5	1.16479	0.00019334	133	ADM
ENSG00000183207.8	1.16648	0.000280127	10856	RUVBL2
ENSG00000161981.6	1.16907	0.00152311	79622	SNRNP25
ENSG00000104388.10	1.17017	5.8495e-05	5862	RAB2A
ENSG00000181784.11	1.17246	0.000269845	NA	NA
ENSG00000159840.11	1.17247	1.61333e-05	7791	ZYX
ENSG00000166130.10	1.17255	4.1756e-05	121457	IKBIP
ENSG00000126749.8	1.17298	0.0037523	NA	NA
ENSG00000111145.3	1.17334	5.40105e-05	2004	ELK3
ENSG00000143774.12	1.17404	0.000357354	2987	GUK1
ENSG00000155363.14	1.17428	0.000943018	4343	MOV10
ENSG00000090061.13	1.17699	0.000473158	8812	CCNK
ENSG00000102007.6	1.17763	0.000740177	5355	PLP2
ENSG00000111961.12	1.17986	3.22998e-05	23328	SASH1
ENSG00000138629.11	1.18101	0.00248876	84993	UBL7
ENSG00000064666.9	1.18148	1.21337e-07	1265	CNN2
ENSG00000080503.15	1.18176	0.000294765	6595	SMARCA2
ENSG00000070081.10	1.18223	0.000768221	4925	NUCB2
ENSG00000154473.13	1.18268	0.000305694	9184	BUB3
ENSG00000138166.5	1.18376	1.01937e-07	1847	DUSP5
ENSG00000149131.11	1.18386	1.55183e-05	710	SERPING1
ENSG00000112715.16	1.18758	4.74833e-06	7422	VEGFA
ENSG00000245532.3	1.18949	5.74837e-07	283131	NEAT1
ENSG00000118523.5	1.19035	0.00547167	1490	CTGF
ENSG00000131669.5	1.19059	0.000544028	4814	NINJ1
ENSG00000115318.7	1.19146	7.63302e-05	84695	LOXL3
ENSG00000107798.13	1.19415	0.00119879	3988	LIPA
ENSG00000213782.3	1.1949	0.00192024	51202	DDX47
ENSG00000070669.12	1.19693	0.00596711	440	ASNS
ENSG00000164099.3	1.19803	1.18572e-08	8492	PRSS12
ENSG00000140105.12	1.19886	0.0013533	7453	WARS
ENSG00000132646.6	1.19992	0.00146533	5111	PCNA
ENSG00000186184.11	1.20008	0.00143202	51082	POLR1D
ENSG00000243749.1	1.20027	0.0014519	100506144	ZMYM6NB
ENSG00000168615.7	1.2017	1.63782e-06	8754	ADAM9
ENSG00000264019.1	1.20172	0.00260494	NA	NA
ENSG00000244563.1	1.20285	0.00496356	NA	NA
ENSG00000175592.4	1.20465	1.51988e-05	8061	FOSL1
ENSG00000028839.4	1.20876	0.000920298	9519	TBPL1
ENSG00000090273.9	1.21018	0.000212148	10726	NUDC
ENSG00000133195.7	1.21194	0.00125143	201266	SLC39A11
ENSG00000164647.4	1.2121	5.04102e-06	26872	STEAP1
ENSG00000171453.13	1.21557	0.00143804	9533	POLR1C
ENSG00000157110.11	1.21803	0.000150539	11030	RBPMS
ENSG00000134109.6	1.21962	3.54193e-05	9695	EDEM1
ENSG00000222032.1	1.22078	2.34032e-07	NA	NA
ENSG00000090013.5	1.22168	0.00224132	645	BLVRB
ENSG00000150961.10	1.22201	0.000331199	9871	SEC24D
ENSG00000197969.7	1.22345	0.00101481	23230	VPS13A
ENSG00000114405.6	1.22549	0.000710193	57415	C3orf14
ENSG00000116729.9	1.22619	0.00016871	79971	WLS
ENSG00000183696.9	1.22642	4.36582e-06	7378	UPP1
ENSG00000241685.4	1.22871	8.79587e-05	10552	ARPC1A
ENSG00000132471.7	1.22968	0.000159043	23558	WBP2
ENSG00000178035.7	1.23562	0.00117507	3615	IMPDH2
ENSG00000128789.15	1.23576	5.16813e-05	56984	PSMG2
ENSG00000082482.9	1.23744	9.4448e-07	3776	KCNK2
ENSG00000260006.1	1.23817	3.55137e-05	NA	NA
ENSG00000154380.11	1.2409	4.09079e-10	55740	ENAH
ENSG00000119681.7	1.2461	7.84036e-06	4053	LTBP2
ENSG00000161638.6	1.24662	0.000926024	3678	ITGA5
ENSG00000110711.4	1.24895	0.00030125	9049	AIP
ENSG00000040275.12	1.25049	2.61799e-05	54908	SPDL1
ENSG00000008513.10	1.25155	3.06538e-06	6482	ST3GAL1
ENSG00000258818.1	1.25169	0.000247623	6038	RNASE4
ENSG00000166173.9	1.25549	8.93359e-05	55323	LARP6
ENSG00000221852.4	1.25877	2.93704e-05	83895	KRTAP1-5
ENSG00000075651.11	1.26106	6.66933e-06	5337	PLD1
ENSG00000172172.3	1.26108	0.000184345	28998	MRPL13
ENSG00000166025.13	1.26264	1.04996e-05	154810	AMOTL1
ENSG00000120306.5	1.26332	0.000360629	84418	CYSTM1
ENSG00000159128.10	1.26496	0.000692079	3460	IFNGR2
ENSG00000096060.10	1.26645	0.000256118	2289	FKBP5
ENSG00000143429.4	1.26684	3.03101e-05	645166	LOC645166
ENSG00000116120.8	1.26823	0.000713613	10056	FARSB
ENSG00000197747.4	1.26941	1.7064e-07	6281	S100A10
ENSG00000162695.7	1.27056	4.09107e-06	148867	SLC30A7
ENSG00000123131.8	1.27456	9.32208e-05	10549	PRDX4
ENSG00000167775.6	1.27481	4.03181e-05	51293	CD320
ENSG00000074527.7	1.27492	0.000199762	59277	NTN4
ENSG00000100983.5	1.27601	0.000678287	2937	GSS
ENSG00000113552.11	1.27841	0.0016607	10007	GNPDA1
ENSG00000129038.11	1.27922	0.00244772	4016	LOXL1
ENSG00000112773.11	1.27996	0.000233748	55603	FAM46A
ENSG00000025772.7	1.28164	0.000147828	10953	TOMM34
ENSG00000172590.14	1.28381	6.63647e-05	122704	MRPL52
ENSG00000127314.13	1.28701	0.000107589	5908	RAP1B
ENSG00000164649.15	1.28719	7.52677e-06	55536	CDCA7L
ENSG00000172331.7	1.29099	0.00111524	669	BPGM
ENSG00000105700.6	1.29477	0.000223825	79036	KXD1
ENSG00000136244.7	1.29568	1.32583e-05	3569	IL6
ENSG00000115594.7	1.29642	1.62088e-06	3554	IL1R1
ENSG00000164933.7	1.29718	0.000260358	81034	SLC25A32
ENSG00000243678.6	1.29761	0.00109758	4831	NME2
ENSG00000013375.10	1.3004	0.000493529	5238	PGM3
ENSG00000171476.17	1.30366	2.12815e-07	84525	HOPX
ENSG00000225746.4	1.30463	0.000523154	100507242	SNHG23
ENSG00000145216.11	1.31093	0.000370106	81608	FIP1L1
ENSG00000167772.7	1.3112	1.13693e-07	51129	ANGPTL4
ENSG00000139637.9	1.31325	0.00199295	60314	C12orf10
ENSG00000162692.6	1.31427	0.000192438	7412	VCAM1
ENSG00000093000.13	1.31477	9.20102e-07	10762	NUP50
ENSG00000168679.13	1.31517	1.40806e-05	9122	SLC16A4
ENSG00000120699.8	1.3165	0.000743833	11340	EXOSC8
ENSG00000126602.6	1.31735	0.000107762	10131	TRAP1
ENSG00000186141.4	1.32545	0.000576504	10623	POLR3C
ENSG00000141030.8	1.32676	0.000900984	8533	COPS3
ENSG00000055044.6	1.32737	4.51815e-06	51602	NOP58
ENSG00000077549.13	1.32886	1.20078e-06	832	CAPZB
ENSG00000128016.4	1.3297	7.77906e-07	7538	ZFP36
ENSG00000087303.12	1.3298	0.00264249	22795	NID2
ENSG00000112249.9	1.33047	3.8775e-05	10973	ASCC3
ENSG00000198121.9	1.33053	0.000931843	1902	LPAR1
ENSG00000142173.10	1.33918	4.63566e-08	1292	COL6A2
ENSG00000164182.6	1.34448	0.000224585	91942	NDUFAF2
ENSG00000164543.5	1.34459	7.15326e-06	9263	STK17A
ENSG00000161011.15	1.34494	8.64925e-06	8878	SQSTM1
ENSG00000115204.9	1.35213	0.0010611	4358	MPV17
ENSG00000106105.9	1.35231	0.000238495	2617	GARS
ENSG00000188343.8	1.35402	0.000194319	137392	FAM92A1
ENSG00000196139.7	1.35467	0.00254857	8644	AKR1C3
ENSG00000185043.6	1.35579	7.99849e-05	10519	CIB1
ENSG00000167468.12	1.35845	3.40106e-11	2879	GPX4
ENSG00000172380.5	1.35863	1.36544e-07	55970	GNG12
ENSG00000125844.10	1.36174	5.74844e-09	6238	RRBP1
ENSG00000136718.5	1.36295	0.000939419	92856	IMP4
ENSG00000134684.6	1.36646	0.000464405	8565	YARS
ENSG00000136933.12	1.36691	0.000696271	10244	RABEPK
ENSG00000100300.13	1.36897	1.52293e-05	706	TSPO
ENSG00000168958.15	1.37427	0.000126597	56947	MFF
ENSG00000065135.7	1.37492	6.45565e-05	2773	GNAI3
ENSG00000107249.17	1.37783	3.55064e-08	169792	GLIS3
ENSG00000138750.10	1.37798	0.000400169	53371	NUP54
ENSG00000138363.10	1.38867	0.000390787	471	ATIC
ENSG00000113389.11	1.39093	2.86031e-05	4883	NPR3
ENSG00000169439.7	1.39102	0.000311908	6383	SDC2
ENSG00000100075.5	1.39944	0.000119451	6576	SLC25A1
ENSG00000112378.10	1.39972	1.91184e-07	64065	PERP
ENSG00000181495.1	1.40062	2.08649e-06	NA	NA
ENSG00000148834.8	1.40399	2.21948e-06	9446	GSTO1
ENSG00000154229.7	1.40461	5.99626e-08	5578	PRKCA
ENSG00000196839.8	1.40499	1.24506e-05	100	ADA
ENSG00000122862.4	1.40625	0.000581726	5552	SRGN
ENSG00000148335.10	1.40676	0.000461597	28989	NTMT1
ENSG00000100522.4	1.41073	1.56686e-05	64841	GNPNAT1
ENSG00000138293.15	1.41286	0.000130035	8031	NCOA4
ENSG00000146592.12	1.41312	0.00010332	9586	CREB5
ENSG00000115414.14	1.41333	6.02629e-13	2335	FN1
ENSG00000172500.8	1.41531	0.000126459	9158	FIBP
ENSG00000185885.11	1.42397	1.76806e-05	8519	IFITM1
ENSG00000058668.10	1.43266	5.131e-07	493	ATP2B4
ENSG00000114251.9	1.43519	1.09681e-05	7474	WNT5A
ENSG00000135269.13	1.43565	3.4121e-05	26136	TES
ENSG00000130164.7	1.43566	0.000431081	3949	LDLR
ENSG00000134668.8	1.44041	2.10341e-08	90853	SPOCD1
ENSG00000144381.12	1.4412	1.09163e-07	3329	HSPD1
ENSG00000154188.5	1.44409	4.59613e-06	284	ANGPT1
ENSG00000141682.11	1.44429	1.70954e-06	5366	PMAIP1
ENSG00000072134.11	1.44878	1.78758e-05	22905	EPN2
ENSG00000234742.1	1.44926	0.00232401	NA	NA
ENSG00000122870.7	1.45037	1.83441e-06	80114	BICC1
ENSG00000130203.5	1.45144	9.38512e-08	348	APOE
ENSG00000136231.9	1.45206	0.000141766	10643	IGF2BP3
ENSG00000224032.2	1.45312	0.000307173	114915	EPB41L4A-AS1
ENSG00000242372.2	1.45723	1.71108e-07	3692	EIF6
ENSG00000141338.9	1.45736	1.24212e-05	10351	ABCA8
ENSG00000102287.12	1.45948	3.01064e-08	2564	GABRE
ENSG00000131873.5	1.46483	8.91205e-06	22856	CHSY1
ENSG00000102359.5	1.46653	0.000667597	27286	SRPX2
ENSG00000182158.10	1.48228	1.83888e-07	64764	CREB3L2
ENSG00000010278.7	1.48716	0.000357683	928	CD9
ENSG00000182199.6	1.49223	0.00029734	6472	SHMT2
ENSG00000072210.14	1.49457	2.83163e-05	224	ALDH3A2
ENSG00000165283.11	1.49608	7.20947e-05	30968	STOML2
ENSG00000137573.9	1.49667	3.68472e-05	23213	SULF1
ENSG00000136732.10	1.50108	2.87477e-08	2995	GYPC
ENSG00000073578.12	1.50123	7.62578e-05	6389	SDHA
ENSG00000169251.8	1.50215	6.56633e-05	51068	NMD3
ENSG00000185201.12	1.50272	4.41577e-11	10581	IFITM2
ENSG00000224729.4	1.50537	1.10356e-13	100129845	PCOLCE-AS1
ENSG00000163584.13	1.50977	3.57785e-06	200916	RPL22L1
ENSG00000135678.7	1.52081	2.41722e-07	1368	CPM
ENSG00000116649.5	1.52698	1.77474e-05	6723	SRM
ENSG00000180398.7	1.52823	4.86907e-08	90411	MCFD2
ENSG00000163661.3	1.53293	3.40079e-05	5806	PTX3
ENSG00000187134.8	1.53594	9.69157e-07	1645	AKR1C1
ENSG00000170345.5	1.53804	4.03408e-05	2353	FOS
ENSG00000189221.5	1.54587	1.43217e-08	4128	MAOA
ENSG00000254680.1	1.54753	1.29798e-05	NA	NA
ENSG00000241370.1	1.54814	0.000178684	79897	RPP21
ENSG00000156587.11	1.54855	0.000166942	9246	UBE2L6
ENSG00000100600.10	1.55965	9.12352e-06	5641	LGMN
ENSG00000168807.12	1.56647	3.40004e-09	6645	SNTB2
ENSG00000111912.14	1.56844	8.76833e-08	135112	NCOA7
ENSG00000136868.9	1.56876	1.59993e-05	1317	SLC31A1
ENSG00000126790.7	1.57198	0.000216877	112849	L3HYPDH
ENSG00000164741.10	1.57299	2.63439e-07	10395	DLC1
ENSG00000124802.7	1.57563	9.87371e-05	9521	EEF1E1
ENSG00000178031.11	1.57664	1.93703e-05	92949	ADAMTSL1
ENSG00000157613.6	1.57974	5.36616e-08	90993	CREB3L1
ENSG00000131459.8	1.58747	1.70842e-06	9945	GFPT2
ENSG00000011422.7	1.59029	7.33955e-05	5329	PLAUR
ENSG00000165533.14	1.59138	4.8709e-07	123016	TTC8
ENSG00000138696.6	1.60311	5.29469e-10	658	BMPR1B
ENSG00000067182.3	1.60547	4.36735e-07	7132	TNFRSF1A
ENSG00000106853.12	1.60845	8.49546e-06	22949	PTGR1
ENSG00000107175.6	1.61205	4.54173e-05	10488	CREB3
ENSG00000160075.10	1.61756	7.22975e-06	29101	SSU72
ENSG00000204264.4	1.62691	1.38728e-05	5696	PSMB8
ENSG00000214160.5	1.62949	5.64006e-06	10195	ALG3
ENSG00000076043.5	1.63081	2.35889e-10	25996	REXO2
ENSG00000156535.8	1.63529	1.38057e-09	135228	CD109
ENSG00000224259.1	1.63606	7.83259e-08	100505633	LINC01133
ENSG00000177156.6	1.64898	7.60183e-08	6888	TALDO1
ENSG00000196549.6	1.65201	7.93858e-07	4311	MME
ENSG00000101425.8	1.65504	7.28016e-07	671	BPI
ENSG00000174851.10	1.65762	1.01477e-06	10897	YIF1A
ENSG00000134853.7	1.65972	1.31641e-11	5156	PDGFRA
ENSG00000214548.9	1.6607	6.25871e-06	55384	MEG3
ENSG00000136997.10	1.66468	2.54346e-07	4609	MYC
ENSG00000113369.4	1.66842	5.84352e-06	57561	ARRDC3
ENSG00000110090.8	1.66938	4.4732e-12	1374	CPT1A
ENSG00000023191.12	1.66983	9.58069e-07	6050	RNH1
ENSG00000139117.9	1.67466	3.15442e-10	144402	CPNE8
ENSG00000090530.5	1.67804	4.36861e-08	55214	LEPREL1
ENSG00000176046.7	1.68258	1.98515e-05	26471	NUPR1
ENSG00000119326.10	1.68447	5.73962e-07	8727	CTNNAL1
ENSG00000112473.12	1.68448	1.83699e-06	7922	SLC39A7
ENSG00000187840.4	1.68615	8.93786e-05	1978	EIF4EBP1
ENSG00000160932.6	1.69332	7.52311e-09	4061	LY6E
ENSG00000118515.7	1.69609	6.32504e-05	6446	SGK1
ENSG00000146648.11	1.69789	2.98598e-09	1956	EGFR
ENSG00000162599.11	1.70591	2.1271e-09	4774	NFIA
ENSG00000185483.7	1.70686	1.53085e-08	4919	ROR1
ENSG00000010438.12	1.70724	9.62933e-08	5646	PRSS3
ENSG00000164318.13	1.70763	7.36281e-06	133584	EGFLAM
ENSG00000107984.5	1.70818	6.55834e-06	22943	DKK1
ENSG00000049130.9	1.71512	2.77918e-11	4254	KITLG
ENSG00000143149.8	1.71566	3.44363e-06	223	ALDH9A1
ENSG00000213694.3	1.71796	2.04201e-11	1903	S1PR3
ENSG00000168297.10	1.72001	3.37575e-07	54899	PXK
ENSG00000138777.15	1.72044	4.44614e-06	27068	PPA2
ENSG00000100003.13	1.72705	2.08384e-08	23541	SEC14L2
ENSG00000133816.9	1.73303	1.4233e-08	9645	MICAL2
ENSG00000138829.6	1.73325	8.15126e-13	2201	FBN2
ENSG00000134285.6	1.73798	4.06691e-06	51303	FKBP11
ENSG00000145147.14	1.739	2.62106e-11	9353	SLIT2
ENSG00000131778.13	1.74107	9.06789e-08	9557	CHD1L
ENSG00000151632.12	1.74342	8.37252e-08	1646	AKR1C2
ENSG00000147592.4	1.74442	4.45247e-06	51110	LACTB2
ENSG00000100994.7	1.74709	6.84979e-09	5834	PYGB
ENSG00000141101.8	1.74947	9.65436e-06	28987	NOB1
[truncated: 141 more rows]
