# Supplementary material for: Mpath maps multi-branching single-cell trajectories revealing progenitor cell progression during development
Source: Nat Commun. 2016 Jun 30;7:11988. doi: 10.1038/ncomms11988 (PMC4931327; doi:10.1038/ncomms11988)
Supplement: Supplementary Data 5 — include genes that were either differentially expressed along the muscle differentiating path or the non-muscle differentiating path. Clustering of these genes identified 7 distinct clusters as shown in Figure 7a. The cluster column indicates which clusters individual genes belong to. [file ncomms11988-s6.xlsx]

## Sheet: Annotated_Path12_method1ordered
Supplementary Data 5: Genes that were differentially expressed along the muscle differentiating and non-muscle differentiating paths and clusters of these genes.
gene	cluster	ensembl	entrezID	symbol
ENSG00000000003.10	1	ENSG00000000003	7105	TSPAN6
ENSG00000001630.11	1	ENSG00000001630	1595	CYP51A1
ENSG00000008517.12	1	ENSG00000008517	9235	IL32
ENSG00000011275.14	1	ENSG00000011275	54476	RNF216
ENSG00000012822.11	1	ENSG00000012822	57658	CALCOCO1
ENSG00000018408.10	1	ENSG00000018408	25937	WWTR1
ENSG00000034713.3	1	ENSG00000034713	11345	GABARAPL2
ENSG00000048052.16	1	ENSG00000048052	9734	HDAC9
ENSG00000050405.9	1	ENSG00000050405	51474	LIMA1
ENSG00000052802.8	1	ENSG00000052802	6307	MSMO1
ENSG00000064300.4	1	ENSG00000064300	4804	NGFR
ENSG00000064787.8	1	ENSG00000064787	8537	BCAS1
ENSG00000067064.6	1	ENSG00000067064	3422	IDI1
ENSG00000067208.10	1	ENSG00000067208	7813	EVI5
ENSG00000071575.7	1	ENSG00000071575	28951	TRIB2
ENSG00000072786.8	1	ENSG00000072786	6793	STK10
ENSG00000074181.4	1	ENSG00000074181	4854	NOTCH3
ENSG00000077809.8	1	ENSG00000077809	2969	GTF2I
ENSG00000079459.8	1	ENSG00000079459	2222	FDFT1
ENSG00000084112.10	1	ENSG00000084112	54434	SSH1
ENSG00000085117.7	1	ENSG00000085117	3732	CD82
ENSG00000090615.8	1	ENSG00000090615	2802	GOLGA3
ENSG00000091409.10	1	ENSG00000091409	3655	ITGA6
ENSG00000092010.10	1	ENSG00000092010	5720	PSME1
ENSG00000092978.6	1	ENSG00000092978	55105	GPATCH2
ENSG00000093167.13	1	ENSG00000093167	9209	LRRFIP2
ENSG00000099194.5	1	ENSG00000099194	6319	SCD
ENSG00000101265.11	1	ENSG00000101265	9770	RASSF2
ENSG00000101335.5	1	ENSG00000101335	10398	MYL9
ENSG00000102038.10	1	ENSG00000102038	6594	SMARCA1
ENSG00000102452.11	1	ENSG00000102452	259232	NALCN
ENSG00000102471.9	1	ENSG00000102471	54602	NDFIP2
ENSG00000103257.4	1	ENSG00000103257	8140	SLC7A5
ENSG00000103888.11	1	ENSG00000103888	57214	CEMIP
ENSG00000104343.15	1	ENSG00000104343	55284	UBE2W
ENSG00000104549.7	1	ENSG00000104549	6713	SQLE
ENSG00000104823.4	1	ENSG00000104823	1891	ECH1
ENSG00000105136.15	1	ENSG00000105136	79744	ZNF419
ENSG00000106483.7	1	ENSG00000106483	6424	SFRP4
ENSG00000106780.7	1	ENSG00000106780	1955	MEGF9
ENSG00000107372.8	1	ENSG00000107372	7763	ZFAND5
ENSG00000107738.14	1	ENSG00000107738	64115	C10orf54
ENSG00000107796.8	1	ENSG00000107796	59	ACTA2
ENSG00000107957.12	1	ENSG00000107957	9644	SH3PXD2A
ENSG00000108515.13	1	ENSG00000108515	2027	ENO3
ENSG00000109063.9	1	ENSG00000109063	4621	MYH3
ENSG00000109083.9	1	ENSG00000109083	90410	IFT20
ENSG00000109787.8	1	ENSG00000109787	51274	KLF3
ENSG00000111305.14	1	ENSG00000111305	83445	GSG1
ENSG00000111319.8	1	ENSG00000111319	6337	SCNN1A
ENSG00000111424.6	1	ENSG00000111424	7421	VDR
ENSG00000111907.16	1	ENSG00000111907	7164	TPD52L1
ENSG00000112246.5	1	ENSG00000112246	6492	SIM1
ENSG00000112531.12	1	ENSG00000112531	9444	QKI
ENSG00000112972.10	1	ENSG00000112972	3157	HMGCS1
ENSG00000114796.10	1	ENSG00000114796	54800	KLHL24
ENSG00000114854.3	1	ENSG00000114854	7134	TNNC1
ENSG00000115295.15	1	ENSG00000115295	79745	CLIP4
ENSG00000115306.11	1	ENSG00000115306	6711	SPTBN1
ENSG00000115415.14	1	ENSG00000115415	6772	STAT1
ENSG00000117036.7	1	ENSG00000117036	2117	ETV3
ENSG00000117289.7	1	ENSG00000117289	10628	TXNIP
ENSG00000117616.13	1	ENSG00000117616	57035	RSRP1
ENSG00000118058.16	1	ENSG00000118058	4297	KMT2A
ENSG00000118194.14	1	ENSG00000118194	7139	TNNT2
ENSG00000118898.11	1	ENSG00000118898	5493	PPL
ENSG00000118971.3	1	ENSG00000118971	894	CCND2
ENSG00000119280.12	1	ENSG00000119280	84886	C1orf198
ENSG00000119699.3	1	ENSG00000119699	7043	TGFB3
ENSG00000120594.11	1	ENSG00000120594	84898	PLXDC2
ENSG00000121769.3	1	ENSG00000121769	2170	FABP3
ENSG00000121989.10	1	ENSG00000121989	92	ACVR2A
ENSG00000122574.6	1	ENSG00000122574	644150	WIPF3
ENSG00000122786.15	1	ENSG00000122786	800	CALD1
ENSG00000123240.12	1	ENSG00000123240	10133	OPTN
ENSG00000123609.6	1	ENSG00000123609	9111	NMI
ENSG00000123700.4	1	ENSG00000123700	3759	KCNJ2
ENSG00000124491.11	1	ENSG00000124491	2162	F13A1
ENSG00000124762.8	1	ENSG00000124762	1026	CDKN1A
ENSG00000125434.6	1	ENSG00000125434	399512	SLC25A35
ENSG00000128266.7	1	ENSG00000128266	2781	GNAZ
ENSG00000129116.13	1	ENSG00000129116	23022	PALLD
ENSG00000129521.9	1	ENSG00000129521	112399	EGLN3
ENSG00000129757.8	1	ENSG00000129757	1028	CDKN1C
ENSG00000129933.14	1	ENSG00000129933	23383	MAU2
ENSG00000130595.12	1	ENSG00000130595	7140	TNNT3
ENSG00000130600.10	1	ENSG00000130600	283120	H19
ENSG00000130702.9	1	ENSG00000130702	3911	LAMA5
ENSG00000131558.10	1	ENSG00000131558	60412	EXOC4
ENSG00000133083.10	1	ENSG00000133083	9201	DCLK1
ENSG00000134243.7	1	ENSG00000134243	6272	SORT1
ENSG00000134259.3	1	ENSG00000134259	4803	NGF
ENSG00000134324.7	1	ENSG00000134324	23175	LPIN1
ENSG00000135074.11	1	ENSG00000135074	8728	ADAM19
ENSG00000135148.7	1	ENSG00000135148	10906	TRAFD1
ENSG00000135636.9	1	ENSG00000135636	8291	DYSF
ENSG00000135968.14	1	ENSG00000135968	9648	GCC2
ENSG00000136235.11	1	ENSG00000136235	10457	GPNMB
ENSG00000136383.6	1	ENSG00000136383	57538	ALPK3
ENSG00000137801.9	1	ENSG00000137801	7057	THBS1
ENSG00000137809.12	1	ENSG00000137809	22801	ITGA11
ENSG00000138190.12	1	ENSG00000138190	54536	EXOC6
ENSG00000138379.4	1	ENSG00000138379	2660	MSTN
ENSG00000138758.7	1	ENSG00000138758	55752	2015-09-11
ENSG00000139625.8	1	ENSG00000139625	7786	MAP3K12
ENSG00000140044.8	1	ENSG00000140044	122953	JDP2
ENSG00000140406.2	1	ENSG00000140406	59274	MESDC1
ENSG00000140416.15	1	ENSG00000140416	7168	TPM1
ENSG00000143376.8	1	ENSG00000143376	81609	SNX27
ENSG00000143494.11	1	ENSG00000143494	79805	VASH2
ENSG00000144485.6	1	ENSG00000144485	55502	HES6
ENSG00000144677.10	1	ENSG00000144677	10217	CTDSPL
ENSG00000144746.6	1	ENSG00000144746	10550	ARL6IP5
ENSG00000145362.12	1	ENSG00000145362	287	ANK2
ENSG00000146373.11	1	ENSG00000146373	154214	RNF217
ENSG00000147027.3	1	ENSG00000147027	83604	TMEM47
ENSG00000147650.7	1	ENSG00000147650	29967	LRP12
ENSG00000148154.5	1	ENSG00000148154	7357	UGCG
ENSG00000148730.6	1	ENSG00000148730	1979	EIF4EBP2
ENSG00000149294.12	1	ENSG00000149294	4684	NCAM1
ENSG00000149591.12	1	ENSG00000149591	6876	TAGLN
ENSG00000149809.10	1	ENSG00000149809	7108	TM7SF2
ENSG00000151881.10	1	ENSG00000151881	64417	C5orf28
ENSG00000151893.10	1	ENSG00000151893	143384	CACUL1
ENSG00000152049.5	1	ENSG00000152049	23704	KCNE4
ENSG00000153147.5	1	ENSG00000153147	8467	SMARCA5
ENSG00000153246.7	1	ENSG00000153246	22925	PLA2R1
ENSG00000154556.13	1	ENSG00000154556	8470	SORBS2
ENSG00000154721.10	1	ENSG00000154721	58494	JAM2
ENSG00000154736.5	1	ENSG00000154736	11096	ADAMTS5
ENSG00000156265.11	1	ENSG00000156265	56911	MAP3K7CL
ENSG00000156273.11	1	ENSG00000156273	571	BACH1
ENSG00000156804.3	1	ENSG00000156804	114907	FBXO32
ENSG00000157766.11	1	ENSG00000157766	176	ACAN
ENSG00000158186.8	1	ENSG00000158186	22808	MRAS
ENSG00000158555.10	1	ENSG00000158555	81544	GDPD5
ENSG00000159173.13	1	ENSG00000159173	7135	TNNI1
ENSG00000160050.10	1	ENSG00000160050	79140	CCDC28B
ENSG00000160613.8	1	ENSG00000160613	9159	PCSK7
ENSG00000160752.10	1	ENSG00000160752	2224	FDPS
ENSG00000161533.7	1	ENSG00000161533	51	ACOX1
ENSG00000162458.8	1	ENSG00000162458	54751	FBLIM1
ENSG00000162645.8	1	ENSG00000162645	2634	GBP2
ENSG00000162734.8	1	ENSG00000162734	8682	PEA15
ENSG00000162745.6	1	ENSG00000162745	25903	OLFML2B
ENSG00000162944.5	1	ENSG00000162944	130132	RFTN2
ENSG00000163155.7	1	ENSG00000163155	388695	LYSMD1
ENSG00000163879.9	1	ENSG00000163879	7802	DNALI1
ENSG00000164125.11	1	ENSG00000164125	51313	FAM198B
ENSG00000164292.8	1	ENSG00000164292	22836	RHOBTB3
ENSG00000164597.8	1	ENSG00000164597	10466	COG5
ENSG00000164938.9	1	ENSG00000164938	94241	TP53INP1
ENSG00000165476.8	1	ENSG00000165476	221035	REEP3
ENSG00000166275.11	1	ENSG00000166275	119032	C10orf32
ENSG00000166949.11	1	ENSG00000166949	4088	SMAD3
ENSG00000166963.8	1	ENSG00000166963	4130	MAP1A
ENSG00000167110.11	1	ENSG00000167110	2801	GOLGA2
ENSG00000168427.7	1	ENSG00000168427	377007	KLHL30
ENSG00000168530.11	1	ENSG00000168530	4632	MYL1
ENSG00000168743.8	1	ENSG00000168743	255743	NPNT
ENSG00000168906.8	1	ENSG00000168906	4144	MAT2A
ENSG00000169271.1	1	ENSG00000169271	8988	HSPB3
ENSG00000170222.10	1	ENSG00000170222	56985	ADPRM
ENSG00000172530.15	1	ENSG00000172530	54971	BANP
ENSG00000172893.11	1	ENSG00000172893	1717	DHCR7
ENSG00000172965.8	1	ENSG00000172965	541471	MIR4435-1HG
ENSG00000173402.7	1	ENSG00000173402	1605	DAG1
ENSG00000173614.9	1	ENSG00000173614	64802	NMNAT1
ENSG00000174136.7	1	ENSG00000174136	285704	RGMB
ENSG00000175106.12	1	ENSG00000175106	201158	TVP23C
ENSG00000175906.4	1	ENSG00000175906	379	ARL4D
ENSG00000179818.8	1	ENSG00000179818	400960	PCBP1-AS1
ENSG00000180209.7	1	ENSG00000180209	29895	MYLPF
ENSG00000181588.15	1	ENSG00000181588	399664	MEX3D
ENSG00000181852.13	1	ENSG00000181852	10193	RNF41
ENSG00000182326.10	1	ENSG00000182326	716	C1S
ENSG00000182533.6	1	ENSG00000182533	859	CAV3
ENSG00000183308.6	1	ENSG00000183308	NA	NA
ENSG00000186594.6	1	ENSG00000186594	84981	MIR22HG
ENSG00000186654.16	1	ENSG00000186654	55615	PRR5
ENSG00000186665.8	1	ENSG00000186665	284018	C17orf58
ENSG00000187446.7	1	ENSG00000187446	11261	CHP1
ENSG00000187942.7	1	ENSG00000187942	401944	LDLRAD2
ENSG00000188153.8	1	ENSG00000188153	1287	COL4A5
ENSG00000188933.9	1	ENSG00000188933	162632	USP32P1
ENSG00000189339.7	1	ENSG00000189339	728661	SLC35E2B
ENSG00000196154.7	1	ENSG00000196154	6275	S100A4
ENSG00000196268.7	1	ENSG00000196268	284443	ZNF493
ENSG00000196295.6	1	ENSG00000196295	101928623	LOC101928623
ENSG00000196323.7	1	ENSG00000196323	29068	ZBTB44
ENSG00000197381.11	1	ENSG00000197381	104	ADARB1
ENSG00000198380.7	1	ENSG00000198380	2673	GFPT1
ENSG00000198743.5	1	ENSG00000198743	6526	SLC5A3
ENSG00000198947.9	1	ENSG00000198947	1756	DMD
ENSG00000204291.6	1	ENSG00000204291	1306	COL15A1
ENSG00000205583.9	1	ENSG00000205583	NA	NA
ENSG00000206527.5	1	ENSG00000206527	201562	PTPLB
ENSG00000213145.5	1	ENSG00000213145	1396	CRIP1
ENSG00000213190.2	1	ENSG00000213190	10962	MLLT11
ENSG00000213625.4	1	ENSG00000213625	54741	LEPROT
ENSG00000213949.3	1	ENSG00000213949	3672	ITGA1
ENSG00000215252.7	1	ENSG00000215252	440270	GOLGA8B
ENSG00000221978.7	1	ENSG00000221978	81669	CCNL2
ENSG00000222041.6	1	ENSG00000222041	112597	LINC00152
ENSG00000225578.1	1	ENSG00000225578	NA	NA
ENSG00000232729.3	1	ENSG00000232729	101926943	LOC101926943
ENSG00000234281.1	1	ENSG00000234281	NA	NA
ENSG00000234638.1	1	ENSG00000234638	NA	NA
ENSG00000239474.2	1	ENSG00000239474	10324	KLHL41
ENSG00000241720.2	1	ENSG00000241720	NA	NA
ENSG00000246273.2	1	ENSG00000246273	283104	SBF2-AS1
ENSG00000250127.1	1	ENSG00000250127	101928600	LOC101928600
ENSG00000254693.1	1	ENSG00000254693	NA	NA
ENSG00000257923.4	1	ENSG00000257923	1523	CUX1
ENSG00000258301.2	1	ENSG00000258301	100506603	LOC100506603
ENSG00000258660.1	1	ENSG00000258660	NA	NA
ENSG00000258959.1	1	ENSG00000258959	NA	NA
ENSG00000259345.1	1	ENSG00000259345	NA	NA
ENSG00000259716.1	1	ENSG00000259716	NA	NA
ENSG00000260065.1	1	ENSG00000260065	NA	NA
ENSG00000260735.1	1	ENSG00000260735	NA	NA
ENSG00000260778.1	1	ENSG00000260778	100126328	MIR940
ENSG00000260872.1	1	ENSG00000260872	NA	NA
ENSG00000260949.1	1	ENSG00000260949	NA	NA
ENSG00000261425.1	1	ENSG00000261425	NA	NA
ENSG00000261474.1	1	ENSG00000261474	NA	NA
ENSG00000268205.1	1	ENSG00000268205	NA	NA
ENSG00000268518.1	1	ENSG00000268518	100506114	LOC100506114
ENSG00000005700.10	1	ENSG00000005700	25998	IBTK
ENSG00000008710.13	1	ENSG00000008710	5310	PKD1
ENSG00000010322.11	1	ENSG00000010322	11188	NISCH
ENSG00000038219.8	1	ENSG00000038219	259282	BOD1L1
ENSG00000047346.8	1	ENSG00000047346	56204	FAM214A
ENSG00000047849.17	1	ENSG00000047849	4134	MAP4
ENSG00000049540.12	1	ENSG00000049540	2006	ELN
ENSG00000049759.12	1	ENSG00000049759	23327	NEDD4L
ENSG00000054392.8	1	ENSG00000054392	55733	HHAT
ENSG00000054523.12	1	ENSG00000054523	23095	KIF1B
ENSG00000060718.14	1	ENSG00000060718	1301	COL11A1
ENSG00000063660.4	1	ENSG00000063660	2817	GPC1
ENSG00000065361.10	1	ENSG00000065361	2065	ERBB3
ENSG00000065534.14	1	ENSG00000065534	4638	MYLK
ENSG00000067191.11	1	ENSG00000067191	782	CACNB1
ENSG00000067369.9	1	ENSG00000067369	7158	TP53BP1
ENSG00000068615.11	1	ENSG00000068615	65055	REEP1
ENSG00000068903.15	1	ENSG00000068903	22933	SIRT2
ENSG00000072163.14	1	ENSG00000072163	55679	LIMS2
ENSG00000074219.9	1	ENSG00000074219	8463	TEAD2
ENSG00000074590.9	1	ENSG00000074590	9891	NUAK1
ENSG00000075223.9	1	ENSG00000075223	10512	SEMA3C
ENSG00000077157.15	1	ENSG00000077157	4660	PPP1R12B
ENSG00000077522.8	1	ENSG00000077522	88	ACTN2
ENSG00000078328.15	1	ENSG00000078328	54715	RBFOX1
ENSG00000078804.8	1	ENSG00000078804	58476	TP53INP2
ENSG00000080493.9	1	ENSG00000080493	8671	SLC4A4
ENSG00000082497.7	1	ENSG00000082497	56256	SERTAD4
ENSG00000085832.12	1	ENSG00000085832	2060	EPS15
ENSG00000086666.14	1	ENSG00000086666	54469	ZFAND6
ENSG00000087460.18	1	ENSG00000087460	2778	GNAS
ENSG00000091482.5	1	ENSG00000091482	23676	SMPX
ENSG00000092054.12	1	ENSG00000092054	4625	MYH7
ENSG00000097096.8	1	ENSG00000097096	84144	SYDE2
ENSG00000099204.14	1	ENSG00000099204	3983	ABLIM1
ENSG00000100360.10	1	ENSG00000100360	11020	IFT27
ENSG00000100592.11	1	ENSG00000100592	23002	DAAM1
ENSG00000101132.5	1	ENSG00000101132	5203	PFDN4
ENSG00000101470.5	1	ENSG00000101470	7125	TNNC2
ENSG00000101782.10	1	ENSG00000101782	8780	RIOK3
ENSG00000102409.9	1	ENSG00000102409	56271	BEX4
ENSG00000103742.7	1	ENSG00000103742	57722	IGDCC4
ENSG00000103994.11	1	ENSG00000103994	64397	ZNF106
ENSG00000104763.13	1	ENSG00000104763	427	ASAH1
ENSG00000104879.4	1	ENSG00000104879	1158	CKM
ENSG00000105048.12	1	ENSG00000105048	7138	TNNT1
ENSG00000105559.7	1	ENSG00000105559	57664	PLEKHA4
ENSG00000105855.4	1	ENSG00000105855	3696	ITGB8
ENSG00000105993.10	1	ENSG00000105993	10049	DNAJB6
ENSG00000106538.5	1	ENSG00000106538	5919	RARRES2
ENSG00000106992.13	1	ENSG00000106992	203	AK1
ENSG00000107263.14	1	ENSG00000107263	2889	RAPGEF1
ENSG00000107317.7	1	ENSG00000107317	5730	PTGDS
ENSG00000107551.15	1	ENSG00000107551	83937	RASSF4
ENSG00000107819.9	1	ENSG00000107819	81855	SFXN3
ENSG00000108061.7	1	ENSG00000108061	8036	SHOC2
ENSG00000108100.13	1	ENSG00000108100	219771	CCNY
ENSG00000109061.9	1	ENSG00000109061	4619	MYH1
ENSG00000109452.8	1	ENSG00000109452	8821	INPP4B
ENSG00000109929.5	1	ENSG00000109929	6309	SC5D
ENSG00000110042.3	1	ENSG00000110042	23220	DTX4
ENSG00000110047.13	1	ENSG00000110047	10938	EHD1
ENSG00000110195.7	1	ENSG00000110195	2348	FOLR1
ENSG00000110422.7	1	ENSG00000110422	10114	HIPK3
ENSG00000110492.11	1	ENSG00000110492	4192	MDK
ENSG00000111913.11	1	ENSG00000111913	9750	FAM65B
ENSG00000112079.8	1	ENSG00000112079	11329	STK38
ENSG00000114126.13	1	ENSG00000114126	7029	TFDP2
ENSG00000115221.6	1	ENSG00000115221	3694	ITGB6
ENSG00000115232.9	1	ENSG00000115232	3676	ITGA4
ENSG00000115419.8	1	ENSG00000115419	2744	GLS
ENSG00000115461.4	1	ENSG00000115461	3488	IGFBP5
ENSG00000115468.7	1	ENSG00000115468	80303	EFHD1
ENSG00000115592.7	1	ENSG00000115592	53632	PRKAG3
ENSG00000115593.10	1	ENSG00000115593	150572	SMYD1
ENSG00000116117.13	1	ENSG00000116117	117583	PARD3B
ENSG00000116199.7	1	ENSG00000116199	9917	FAM20B
ENSG00000117266.11	1	ENSG00000117266	5129	CDK18
ENSG00000118689.10	1	ENSG00000118689	2309	FOXO3
ENSG00000118729.10	1	ENSG00000118729	845	CASQ2
ENSG00000119318.8	1	ENSG00000119318	5887	RAD23B
ENSG00000119906.6	1	ENSG00000119906	55719	FAM178A
ENSG00000121741.11	1	ENSG00000121741	7750	ZMYM2
ENSG00000122180.4	1	ENSG00000122180	4656	MYOG
ENSG00000122299.7	1	ENSG00000122299	29066	ZC3H7A
ENSG00000122367.15	1	ENSG00000122367	11155	LDB3
ENSG00000122877.9	1	ENSG00000122877	1959	EGR2
ENSG00000123091.4	1	ENSG00000123091	26994	RNF11
ENSG00000123636.13	1	ENSG00000123636	29994	BAZ2B
ENSG00000124098.9	1	ENSG00000124098	116151	FAM210B
ENSG00000124422.7	1	ENSG00000124422	23326	USP22
ENSG00000124743.5	1	ENSG00000124743	401265	KLHL31
ENSG00000125414.13	1	ENSG00000125414	4620	MYH2
ENSG00000125744.7	1	ENSG00000125744	6253	RTN2
ENSG00000126524.5	1	ENSG00000126524	51119	SBDS
ENSG00000126709.10	1	ENSG00000126709	2537	IFI6
ENSG00000126778.6	1	ENSG00000126778	6495	SIX1
ENSG00000126878.8	1	ENSG00000126878	83543	AIF1L
ENSG00000129197.10	1	ENSG00000129197	84268	RPAIN
ENSG00000129675.11	1	ENSG00000129675	9459	ARHGEF6
ENSG00000130528.7	1	ENSG00000130528	3270	HRC
ENSG00000131037.10	1	ENSG00000131037	54869	EPS8L1
ENSG00000131389.12	1	ENSG00000131389	6533	SLC6A6
ENSG00000131831.12	1	ENSG00000131831	10742	RAI2
ENSG00000132376.15	1	ENSG00000132376	51763	INPP5K
ENSG00000132669.8	1	ENSG00000132669	54453	RIN2
ENSG00000133020.4	1	ENSG00000133020	4626	MYH8
ENSG00000133028.6	1	ENSG00000133028	6341	SCO1
ENSG00000133606.6	1	ENSG00000133606	23608	MKRN1
ENSG00000133812.10	1	ENSG00000133812	81846	SBF2
ENSG00000134202.6	1	ENSG00000134202	2947	GSTM3
ENSG00000134775.11	1	ENSG00000134775	80206	FHOD3
ENSG00000135116.5	1	ENSG00000135116	8739	HRK
ENSG00000135341.13	1	ENSG00000135341	6885	MAP3K7
ENSG00000135424.11	1	ENSG00000135424	3679	ITGA7
ENSG00000135540.7	1	ENSG00000135540	57224	NHSL1
ENSG00000135596.13	1	ENSG00000135596	64780	MICAL1
ENSG00000135916.11	1	ENSG00000135916	81618	ITM2C
ENSG00000136021.13	1	ENSG00000136021	55681	SCYL2
ENSG00000136720.6	1	ENSG00000136720	9394	HS6ST1
ENSG00000137124.6	1	ENSG00000137124	219	ALDH1B1
ENSG00000137285.9	1	ENSG00000137285	347733	TUBB2B
ENSG00000137393.8	1	ENSG00000137393	255488	RNF144B
ENSG00000137501.12	1	ENSG00000137501	54843	SYTL2
ENSG00000138162.13	1	ENSG00000138162	10579	TACC2
ENSG00000138449.6	1	ENSG00000138449	30061	SLC40A1
ENSG00000138593.4	1	ENSG00000138593	9728	SECISBP2L
ENSG00000138759.13	1	ENSG00000138759	80144	FRAS1
ENSG00000139329.4	1	ENSG00000139329	4060	LUM
ENSG00000139636.11	1	ENSG00000139636	55716	LMBR1L
ENSG00000139914.6	1	ENSG00000139914	161247	FITM1
ENSG00000140391.10	1	ENSG00000140391	10099	TSPAN3
ENSG00000140450.7	1	ENSG00000140450	91947	ARRDC4
ENSG00000141161.7	1	ENSG00000141161	146862	UNC45B
ENSG00000142798.12	1	ENSG00000142798	3339	HSPG2
ENSG00000142920.12	1	ENSG00000142920	113451	AZIN2
ENSG00000143367.11	1	ENSG00000143367	7286	TUFT1
ENSG00000143632.10	1	ENSG00000143632	58	ACTA1
ENSG00000145348.11	1	ENSG00000145348	93627	TBCK
ENSG00000145390.7	1	ENSG00000145390	54532	USP53
ENSG00000145632.10	1	ENSG00000145632	10769	PLK2
ENSG00000145794.12	1	ENSG00000145794	84466	MEGF10
ENSG00000145819.11	1	ENSG00000145819	23092	ARHGAP26
ENSG00000146281.5	1	ENSG00000146281	135293	PM20D2
ENSG00000147251.10	1	ENSG00000147251	139818	DOCK11
ENSG00000148180.11	1	ENSG00000148180	2934	GSN
ENSG00000148516.16	1	ENSG00000148516	6935	ZEB1
ENSG00000149596.6	1	ENSG00000149596	57158	JPH2
ENSG00000150394.9	1	ENSG00000150394	1006	CDH8
ENSG00000151320.6	1	ENSG00000151320	9472	AKAP6
ENSG00000151388.6	1	ENSG00000151388	81792	ADAMTS12
ENSG00000151612.11	1	ENSG00000151612	152485	ZNF827
ENSG00000152154.6	1	ENSG00000152154	130733	TMEM178A
ENSG00000152284.4	1	ENSG00000152284	83439	TCF7L1
ENSG00000153179.7	1	ENSG00000153179	283349	RASSF3
ENSG00000153310.14	1	ENSG00000153310	51571	FAM49B
ENSG00000155085.10	1	ENSG00000155085	221264	AK9
ENSG00000155657.19	1	ENSG00000155657	7273	TTN
ENSG00000156298.8	1	ENSG00000156298	7102	TSPAN7
ENSG00000156885.4	1	ENSG00000156885	1339	COX6A2
ENSG00000157510.9	1	ENSG00000157510	134265	AFAP1L1
ENSG00000158258.10	1	ENSG00000158258	64084	CLSTN2
ENSG00000158604.10	1	ENSG00000158604	222068	TMED4
ENSG00000159388.5	1	ENSG00000159388	7832	BTG2
ENSG00000160097.10	1	ENSG00000160097	252995	FNDC5
ENSG00000160209.13	1	ENSG00000160209	8566	PDXK
ENSG00000162630.5	1	ENSG00000162630	8707	B3GALT2
ENSG00000163346.12	1	ENSG00000163346	57326	PBXIP1
ENSG00000163380.11	1	ENSG00000163380	56203	LMOD3
ENSG00000163637.7	1	ENSG00000163637	166336	PRICKLE2
ENSG00000164124.6	1	ENSG00000164124	55314	TMEM144
ENSG00000164694.12	1	ENSG00000164694	84624	FNDC1
ENSG00000164713.5	1	ENSG00000164713	25798	BRI3
ENSG00000165072.9	1	ENSG00000165072	256691	MAMDC2
ENSG00000165410.10	1	ENSG00000165410	1073	CFL2
ENSG00000165527.5	1	ENSG00000165527	382	ARF6
ENSG00000165813.12	1	ENSG00000165813	55088	CCDC186
ENSG00000165819.7	1	ENSG00000165819	56339	METTL3
ENSG00000166165.8	1	ENSG00000166165	1152	CKB
ENSG00000166317.5	1	ENSG00000166317	79933	SYNPO2L
ENSG00000166387.7	1	ENSG00000166387	8495	PPFIBP2
ENSG00000167244.12	1	ENSG00000167244	3481	IGF2
ENSG00000167306.14	1	ENSG00000167306	4645	MYO5B
ENSG00000167642.8	1	ENSG00000167642	10653	SPINT2
ENSG00000167767.9	1	ENSG00000167767	144501	KRT80
ENSG00000168334.8	1	ENSG00000168334	165904	XIRP1
ENSG00000168528.7	1	ENSG00000168528	347735	SERINC2
ENSG00000168575.5	1	ENSG00000168575	6575	SLC20A2
ENSG00000168887.6	1	ENSG00000168887	388969	C2orf68
ENSG00000169504.10	1	ENSG00000169504	25932	CLIC4
ENSG00000169925.12	1	ENSG00000169925	8019	BRD3
ENSG00000170004.12	1	ENSG00000170004	1107	CHD3
ENSG00000170027.5	1	ENSG00000170027	7532	YWHAG
ENSG00000170162.9	1	ENSG00000170162	245806	VGLL2
ENSG00000170276.4	1	ENSG00000170276	3316	HSPB2
ENSG00000170417.10	1	ENSG00000170417	130827	TMEM182
ENSG00000170681.6	1	ENSG00000170681	347273	MURC
ENSG00000171004.12	1	ENSG00000171004	90161	HS6ST2
ENSG00000171365.10	1	ENSG00000171365	1184	CLCN5
ENSG00000171451.13	1	ENSG00000171451	92126	DSEL
ENSG00000172000.3	1	ENSG00000172000	80032	ZNF556
ENSG00000172164.9	1	ENSG00000172164	6641	SNTB1
ENSG00000172399.5	1	ENSG00000172399	51778	MYOZ2
ENSG00000172403.6	1	ENSG00000172403	171024	SYNPO2
ENSG00000172667.6	1	ENSG00000172667	64393	ZMAT3
ENSG00000172995.12	1	ENSG00000172995	10777	ARPP21
ENSG00000174353.12	1	ENSG00000174353	442582	STAG3L2
ENSG00000175155.4	1	ENSG00000175155	388403	YPEL2
ENSG00000177000.6	1	ENSG00000177000	4524	MTHFR
ENSG00000178104.14	1	ENSG00000178104	9659	PDE4DIP
ENSG00000178996.8	1	ENSG00000178996	112574	SNX18
ENSG00000179364.9	1	ENSG00000179364	23241	PACS2
ENSG00000179454.8	1	ENSG00000179454	54813	KLHL28
ENSG00000179456.9	1	ENSG00000179456	10472	ZBTB18
ENSG00000180354.11	1	ENSG00000180354	222166	MTURN
ENSG00000180891.8	1	ENSG00000180891	404093	CUEDC1
ENSG00000182247.5	1	ENSG00000182247	7325	UBE2E2
ENSG00000183091.15	1	ENSG00000183091	4703	NEB
ENSG00000185215.4	1	ENSG00000185215	7127	TNFAIP2
ENSG00000185275.6	1	ENSG00000185275	NA	NA
ENSG00000185482.3	1	ENSG00000185482	246329	STAC3
ENSG00000185864.12	1	ENSG00000185864	100288332	NPIPA5
ENSG00000185946.11	1	ENSG00000185946	55599	RNPC3
ENSG00000187189.9	1	ENSG00000187189	23270	TSPYL4
ENSG00000187607.11	1	ENSG00000187607	57335	ZNF286A
ENSG00000187616.4	1	ENSG00000187616	389827	TMEM8C
ENSG00000187994.9	1	ENSG00000187994	126432	RINL
ENSG00000188452.9	1	ENSG00000188452	375298	CERKL
ENSG00000188549.8	1	ENSG00000188549	388115	C15orf52
ENSG00000196141.7	1	ENSG00000196141	26010	SPATS2L
ENSG00000196465.5	1	ENSG00000196465	140465	MYL6B
ENSG00000196498.9	1	ENSG00000196498	9612	NCOR2
ENSG00000196730.8	1	ENSG00000196730	1612	DAPK1
ENSG00000197375.8	1	ENSG00000197375	6584	SLC22A5
ENSG00000197614.6	1	ENSG00000197614	8076	MFAP5
ENSG00000197872.7	1	ENSG00000197872	81553	FAM49A
ENSG00000197905.4	1	ENSG00000197905	7004	TEAD4
ENSG00000198336.4	1	ENSG00000198336	4635	MYL4
ENSG00000198467.8	1	ENSG00000198467	7169	TPM2
ENSG00000198961.5	1	ENSG00000198961	9867	PJA2
ENSG00000203706.4	1	ENSG00000203706	574036	SERTAD4-AS1
ENSG00000204138.8	1	ENSG00000204138	65979	PHACTR4
ENSG00000213626.7	1	ENSG00000213626	81606	LBH
ENSG00000214265.6	1	ENSG00000214265	8926	SNURF
ENSG00000218052.3	1	ENSG00000218052	NA	NA
ENSG00000223911.1	1	ENSG00000223911	NA	NA
ENSG00000225339.2	1	ENSG00000225339	NA	NA
ENSG00000225485.3	1	ENSG00000225485	57636	ARHGAP23
ENSG00000226438.1	1	ENSG00000226438	NA	NA
ENSG00000227409.1	1	ENSG00000227409	NA	NA
ENSG00000227544.3	1	ENSG00000227544	100506725	LOC100506725
ENSG00000234520.1	1	ENSG00000234520	101928036	LOC101928036
ENSG00000235655.2	1	ENSG00000235655	440926	H3F3AP4
ENSG00000235823.1	1	ENSG00000235823	NA	NA
ENSG00000237637.1	1	ENSG00000237637	100507099	FRY-AS1
ENSG00000239828.2	1	ENSG00000239828	101929579	LOC101929579
ENSG00000240583.6	1	ENSG00000240583	358	AQP1
ENSG00000240801.1	1	ENSG00000240801	NA	NA
ENSG00000242759.1	1	ENSG00000242759	100302640	LINC00882
ENSG00000243225.2	1	ENSG00000243225	NA	NA
ENSG00000243696.3	1	ENSG00000243696	NA	NA
ENSG00000243716.6	1	ENSG00000243716	100132247	NPIPB5
ENSG00000245067.2	1	ENSG00000245067	255130	IGFBP7-AS1
ENSG00000246451.2	1	ENSG00000246451	NA	NA
ENSG00000249459.4	1	ENSG00000249459	729288	ZNF286B
ENSG00000250303.2	1	ENSG00000250303	100506870	LOC100506870
ENSG00000254163.1	1	ENSG00000254163	NA	NA
ENSG00000255103.1	1	ENSG00000255103	643314	KIAA0754
ENSG00000257086.1	1	ENSG00000257086	NA	NA
ENSG00000257524.1	1	ENSG00000257524	NA	NA
ENSG00000258297.1	1	ENSG00000258297	NA	NA
ENSG00000259451.1	1	ENSG00000259451	NA	NA
ENSG00000259976.1	1	ENSG00000259976	NA	NA
ENSG00000261039.1	1	ENSG00000261039	101929504	LOC101929504
ENSG00000261179.1	1	ENSG00000261179	NA	NA
ENSG00000262179.2	1	ENSG00000262179	101929726	LOC101929726
ENSG00000263272.1	1	ENSG00000263272	NA	NA
ENSG00000265401.1	1	ENSG00000265401	NA	NA
ENSG00000270567.1	1	ENSG00000270567	NA	NA
ENSG00000000460.12	2	ENSG00000000460	55732	C1orf112
ENSG00000003989.12	2	ENSG00000003989	6542	SLC7A2
ENSG00000004700.11	2	ENSG00000004700	5965	RECQL
ENSG00000005448.12	2	ENSG00000005448	84058	WDR54
ENSG00000006125.12	2	ENSG00000006125	163	AP2B1
ENSG00000006625.13	2	ENSG00000006625	79017	GGCT
ENSG00000007080.6	2	ENSG00000007080	115098	CCDC124
ENSG00000011422.7	2	ENSG00000011422	5329	PLAUR
ENSG00000012211.8	2	ENSG00000012211	4007	PRICKLE3
ENSG00000019549.4	2	ENSG00000019549	6591	SNAI2
ENSG00000023909.5	2	ENSG00000023909	2730	GCLM
ENSG00000025772.7	2	ENSG00000025772	10953	TOMM34
ENSG00000026508.12	2	ENSG00000026508	960	CD44
ENSG00000029993.10	2	ENSG00000029993	3149	HMGB3
ENSG00000030419.12	2	ENSG00000030419	22807	IKZF2
ENSG00000036672.11	2	ENSG00000036672	9099	USP2
ENSG00000037241.3	2	ENSG00000037241	51121	RPL26L1
ENSG00000047644.13	2	ENSG00000047644	55841	WWC3
ENSG00000049860.9	2	ENSG00000049860	3074	HEXB
ENSG00000051596.5	2	ENSG00000051596	84321	THOC3
ENSG00000053372.4	2	ENSG00000053372	51154	MRTO4
ENSG00000056050.6	2	ENSG00000056050	54969	C4orf27
ENSG00000057019.11	2	ENSG00000057019	131566	DCBLD2
ENSG00000057657.10	2	ENSG00000057657	639	PRDM1
ENSG00000058804.10	2	ENSG00000058804	55706	NDC1
ENSG00000060688.8	2	ENSG00000060688	9410	SNRNP40
ENSG00000064195.7	2	ENSG00000064195	1747	DLX3
ENSG00000066027.5	2	ENSG00000066027	5525	PPP2R5A
ENSG00000067057.11	2	ENSG00000067057	5214	PFKP
ENSG00000067955.9	2	ENSG00000067955	865	CBFB
ENSG00000068878.10	2	ENSG00000068878	23198	PSME4
ENSG00000069248.8	2	ENSG00000069248	55746	NUP133
ENSG00000069275.12	2	ENSG00000069275	64710	NUCKS1
ENSG00000069849.6	2	ENSG00000069849	483	ATP1B3
ENSG00000070010.13	2	ENSG00000070010	7353	UFD1L
ENSG00000070761.3	2	ENSG00000070761	29105	CFAP20
ENSG00000070961.10	2	ENSG00000070961	490	ATP2B1
ENSG00000072041.12	2	ENSG00000072041	55117	SLC6A15
ENSG00000072501.12	2	ENSG00000072501	8243	SMC1A
ENSG00000073737.12	2	ENSG00000073737	10170	DHRS9
ENSG00000074266.13	2	ENSG00000074266	8726	EED
ENSG00000074410.9	2	ENSG00000074410	771	CA12
ENSG00000074696.7	2	ENSG00000074696	51495	PTPLAD1
ENSG00000075188.4	2	ENSG00000075188	79023	NUP37
ENSG00000075336.7	2	ENSG00000075336	29090	TIMM21
ENSG00000076248.6	2	ENSG00000076248	7374	UNG
ENSG00000076356.6	2	ENSG00000076356	5362	PLXNA2
ENSG00000078124.7	2	ENSG00000078124	55331	ACER3
ENSG00000078319.7	2	ENSG00000078319	NA	NA
ENSG00000078668.9	2	ENSG00000078668	7419	VDAC3
ENSG00000079215.9	2	ENSG00000079215	6507	SLC1A3
ENSG00000081870.6	2	ENSG00000081870	51668	HSPB11
ENSG00000082126.13	2	ENSG00000082126	58538	MPP4
ENSG00000085840.7	2	ENSG00000085840	4998	ORC1
ENSG00000085999.7	2	ENSG00000085999	8438	RAD54L
ENSG00000086189.5	2	ENSG00000086189	27292	DIMT1
ENSG00000087903.8	2	ENSG00000087903	5990	RFX2
ENSG00000089195.10	2	ENSG00000089195	51605	TRMT6
ENSG00000089327.10	2	ENSG00000089327	53827	FXYD5
ENSG00000090273.9	2	ENSG00000090273	10726	NUDC
ENSG00000091844.2	2	ENSG00000091844	26575	RGS17
ENSG00000092036.12	2	ENSG00000092036	54930	HAUS4
ENSG00000092208.12	2	ENSG00000092208	8487	GEMIN2
ENSG00000092820.13	2	ENSG00000092820	7430	EZR
ENSG00000094880.6	2	ENSG00000094880	8697	CDC23
ENSG00000094914.8	2	ENSG00000094914	8086	AAAS
ENSG00000096060.10	2	ENSG00000096060	2289	FKBP5
ENSG00000096746.13	2	ENSG00000096746	3189	HNRNPH3
ENSG00000097021.14	2	ENSG00000097021	11332	ACOT7
ENSG00000097046.8	2	ENSG00000097046	8317	CDC7
ENSG00000099341.7	2	ENSG00000099341	5714	PSMD8
ENSG00000100221.6	2	ENSG00000100221	9929	JOSD1
ENSG00000100297.10	2	ENSG00000100297	4174	MCM5
ENSG00000100401.15	2	ENSG00000100401	5905	RANGAP1
ENSG00000100417.7	2	ENSG00000100417	5372	PMM1
ENSG00000100490.5	2	ENSG00000100490	8814	CDKL1
ENSG00000100519.6	2	ENSG00000100519	5706	PSMC6
ENSG00000100522.4	2	ENSG00000100522	64841	GNPNAT1
ENSG00000100629.12	2	ENSG00000100629	145508	CEP128
ENSG00000100714.10	2	ENSG00000100714	4522	MTHFD1
ENSG00000100908.9	2	ENSG00000100908	51016	EMC9
ENSG00000101040.15	2	ENSG00000101040	23613	ZMYND8
ENSG00000101294.12	2	ENSG00000101294	81502	HM13
ENSG00000101417.7	2	ENSG00000101417	11264	PXMP4
ENSG00000101811.8	2	ENSG00000101811	1478	CSTF2
ENSG00000101843.14	2	ENSG00000101843	5716	PSMD10
ENSG00000101911.8	2	ENSG00000101911	5634	PRPS2
ENSG00000101940.11	2	ENSG00000101940	64743	WDR13
ENSG00000102007.6	2	ENSG00000102007	5355	PLP2
ENSG00000102144.9	2	ENSG00000102144	5230	PGK1
ENSG00000102172.11	2	ENSG00000102172	6611	SMS
ENSG00000102900.7	2	ENSG00000102900	9688	NUP93
ENSG00000103342.8	2	ENSG00000103342	2935	GSPT1
ENSG00000103381.7	2	ENSG00000103381	55313	CPPED1
ENSG00000104341.12	2	ENSG00000104341	55353	LAPTM4B
ENSG00000104695.8	2	ENSG00000104695	5516	PPP2CB
ENSG00000105197.5	2	ENSG00000105197	92609	TIMM50
ENSG00000105825.7	2	ENSG00000105825	7980	TFPI2
ENSG00000105889.10	2	ENSG00000105889	256227	STEAP1B
ENSG00000106034.13	2	ENSG00000106034	79974	CPED1
ENSG00000106236.3	2	ENSG00000106236	4885	NPTX2
ENSG00000106245.5	2	ENSG00000106245	8896	BUD31
ENSG00000106266.4	2	ENSG00000106266	29886	SNX8
ENSG00000106268.11	2	ENSG00000106268	4521	NUDT1
ENSG00000106355.5	2	ENSG00000106355	23658	LSM5
ENSG00000106366.7	2	ENSG00000106366	5054	SERPINE1
ENSG00000106477.13	2	ENSG00000106477	95681	CEP41
ENSG00000106635.3	2	ENSG00000106635	9275	BCL7B
ENSG00000107020.5	2	ENSG00000107020	55848	PLGRKT
ENSG00000107371.7	2	ENSG00000107371	51010	EXOSC3
ENSG00000107518.12	2	ENSG00000107518	26033	ATRNL1
ENSG00000107537.9	2	ENSG00000107537	5264	PHYH
ENSG00000107554.11	2	ENSG00000107554	23268	DNMBP
ENSG00000107566.9	2	ENSG00000107566	10613	ERLIN1
ENSG00000107984.5	2	ENSG00000107984	22943	DKK1
ENSG00000108064.6	2	ENSG00000108064	7019	TFAM
ENSG00000108270.6	2	ENSG00000108270	26574	AATF
ENSG00000108384.10	2	ENSG00000108384	5889	RAD51C
ENSG00000108528.9	2	ENSG00000108528	8402	SLC25A11
ENSG00000109519.8	2	ENSG00000109519	80273	GRPEL1
ENSG00000110108.4	2	ENSG00000110108	79073	TMEM109
ENSG00000110200.4	2	ENSG00000110200	25906	ANAPC15
ENSG00000110713.11	2	ENSG00000110713	4928	NUP98
ENSG00000110801.8	2	ENSG00000110801	5715	PSMD9
ENSG00000111046.3	2	ENSG00000111046	4618	MYF6
ENSG00000111049.3	2	ENSG00000111049	4617	MYF5
ENSG00000111196.5	2	ENSG00000111196	55110	MAGOHB
ENSG00000111231.3	2	ENSG00000111231	51184	GPN3
ENSG00000111328.2	2	ENSG00000111328	8099	CDK2AP1
ENSG00000111348.4	2	ENSG00000111348	397	ARHGDIB
ENSG00000111371.11	2	ENSG00000111371	81539	SLC38A1
ENSG00000111581.5	2	ENSG00000111581	57122	NUP107
ENSG00000111602.7	2	ENSG00000111602	8914	TIMELESS
ENSG00000111605.12	2	ENSG00000111605	11052	CPSF6
ENSG00000111696.7	2	ENSG00000111696	51559	NT5DC3
ENSG00000111832.8	2	ENSG00000111832	51389	RWDD1
ENSG00000111875.6	2	ENSG00000111875	25842	ASF1A
ENSG00000112183.10	2	ENSG00000112183	221662	RBM24
ENSG00000112576.8	2	ENSG00000112576	896	CCND3
ENSG00000113356.6	2	ENSG00000113356	10622	POLR3G
ENSG00000113460.8	2	ENSG00000113460	55299	BRIX1
ENSG00000113811.6	2	ENSG00000113811	58515	SELK
ENSG00000114405.6	2	ENSG00000114405	57415	C3orf14
ENSG00000114491.9	2	ENSG00000114491	7372	UMPS
ENSG00000114767.6	2	ENSG00000114767	9136	RRP9
ENSG00000114999.6	2	ENSG00000114999	150465	TTL
ENSG00000115159.11	2	ENSG00000115159	2820	GPD2
ENSG00000115233.7	2	ENSG00000115233	10213	PSMD14
ENSG00000115541.6	2	ENSG00000115541	3336	HSPE1
ENSG00000115687.9	2	ENSG00000115687	23178	PASK
ENSG00000115738.5	2	ENSG00000115738	3398	ID2
ENSG00000115758.8	2	ENSG00000115758	4953	ODC1
ENSG00000115884.6	2	ENSG00000115884	6382	SDC1
ENSG00000116120.8	2	ENSG00000116120	10056	FARSB
ENSG00000116237.11	2	ENSG00000116237	23463	ICMT
ENSG00000116521.6	2	ENSG00000116521	10067	SCAMP3
ENSG00000116649.5	2	ENSG00000116649	6723	SRM
ENSG00000116670.10	2	ENSG00000116670	10459	MAD2L2
ENSG00000116704.6	2	ENSG00000116704	23169	SLC35D1
ENSG00000116750.8	2	ENSG00000116750	51377	UCHL5
ENSG00000116774.7	2	ENSG00000116774	56944	OLFML3
ENSG00000116898.7	2	ENSG00000116898	64960	MRPS15
ENSG00000116977.14	2	ENSG00000116977	3964	LGALS8
ENSG00000117143.8	2	ENSG00000117143	6675	UAP1
ENSG00000117262.14	2	ENSG00000117262	653519	GPR89A
ENSG00000117318.8	2	ENSG00000117318	3399	ID3
ENSG00000117593.8	2	ENSG00000117593	55157	DARS2
ENSG00000117632.16	2	ENSG00000117632	3925	STMN1
ENSG00000117748.5	2	ENSG00000117748	6118	RPA2
ENSG00000117877.6	2	ENSG00000117877	10849	CD3EAP
ENSG00000118263.10	2	ENSG00000118263	8609	KLF7
ENSG00000118363.7	2	ENSG00000118363	9789	SPCS2
ENSG00000118705.12	2	ENSG00000118705	6185	RPN2
ENSG00000119013.4	2	ENSG00000119013	4709	NDUFB3
ENSG00000119185.8	2	ENSG00000119185	9270	ITGB1BP1
ENSG00000119640.4	2	ENSG00000119640	97	ACYP1
ENSG00000119685.14	2	ENSG00000119685	23093	TTLL5
ENSG00000119718.6	2	ENSG00000119718	8892	EIF2B2
ENSG00000120253.8	2	ENSG00000120253	348995	NUP43
ENSG00000120265.12	2	ENSG00000120265	5110	PCMT1
ENSG00000120693.9	2	ENSG00000120693	4093	SMAD9
ENSG00000120694.15	2	ENSG00000120694	10808	HSPH1
ENSG00000120708.11	2	ENSG00000120708	7045	TGFBI
ENSG00000120992.13	2	ENSG00000120992	10434	LYPLA1
ENSG00000122034.8	2	ENSG00000122034	2971	GTF3A
ENSG00000122420.5	2	ENSG00000122420	5737	PTGFR
ENSG00000122644.8	2	ENSG00000122644	10124	ARL4A
ENSG00000122862.4	2	ENSG00000122862	5552	SRGN
ENSG00000123131.8	2	ENSG00000123131	10549	PRDX4
ENSG00000123136.10	2	ENSG00000123136	10212	DDX39A
ENSG00000123178.10	2	ENSG00000123178	57213	SPRYD7
ENSG00000123353.5	2	ENSG00000123353	29095	ORMDL2
ENSG00000123545.5	2	ENSG00000123545	29078	NDUFAF4
ENSG00000123600.13	2	ENSG00000123600	79828	METTL8
ENSG00000124207.12	2	ENSG00000124207	1434	CSE1L
ENSG00000124541.5	2	ENSG00000124541	88745	RRP36
ENSG00000124610.3	2	ENSG00000124610	3024	HIST1H1A
ENSG00000125144.9	2	ENSG00000125144	4495	MT1G
ENSG00000125457.9	2	ENSG00000125457	57409	MIF4GD
ENSG00000125520.8	2	ENSG00000125520	56731	SLC2A4RG
ENSG00000125821.7	2	ENSG00000125821	92675	DTD1
ENSG00000125835.13	2	ENSG00000125835	6628	SNRPB
ENSG00000125968.7	2	ENSG00000125968	3397	ID1
ENSG00000126749.8	2	ENSG00000126749	NA	NA
ENSG00000128050.4	2	ENSG00000128050	10606	PAICS
ENSG00000128059.4	2	ENSG00000128059	5471	PPAT
ENSG00000128245.10	2	ENSG00000128245	7533	YWHAH
ENSG00000128656.9	2	ENSG00000128656	1123	CHN1
ENSG00000128708.8	2	ENSG00000128708	8520	HAT1
ENSG00000128805.10	2	ENSG00000128805	58504	ARHGAP22
ENSG00000128944.8	2	ENSG00000128944	90417	KNSTRN
ENSG00000128989.6	2	ENSG00000128989	10776	ARPP19
ENSG00000129128.8	2	ENSG00000129128	60559	SPCS3
ENSG00000129226.9	2	ENSG00000129226	968	CD68
ENSG00000129235.6	2	ENSG00000129235	84817	TXNDC17
ENSG00000129317.10	2	ENSG00000129317	83448	PUS7L
ENSG00000129351.13	2	ENSG00000129351	3609	ILF3
ENSG00000129484.9	2	ENSG00000129484	10038	PARP2
ENSG00000130005.7	2	ENSG00000130005	2593	GAMT
ENSG00000130021.9	2	ENSG00000130021	8226	HDHD1
ENSG00000130347.8	2	ENSG00000130347	84816	RTN4IP1
ENSG00000130520.4	2	ENSG00000130520	25804	LSM4
ENSG00000130706.8	2	ENSG00000130706	11047	ADRM1
ENSG00000130713.11	2	ENSG00000130713	23404	EXOSC2
ENSG00000130726.7	2	ENSG00000130726	10155	TRIM28
ENSG00000130731.11	2	ENSG00000130731	84326	C16orf13
ENSG00000130985.12	2	ENSG00000130985	7317	UBA1
ENSG00000131149.13	2	ENSG00000131149	23199	GSE1
ENSG00000131238.11	2	ENSG00000131238	5538	PPT1
ENSG00000131462.3	2	ENSG00000131462	7283	TUBG1
ENSG00000131504.11	2	ENSG00000131504	1729	DIAPH1
ENSG00000131778.13	2	ENSG00000131778	9557	CHD1L
ENSG00000131876.12	2	ENSG00000131876	6627	SNRPA1
ENSG00000132383.7	2	ENSG00000132383	6117	RPA1
ENSG00000132423.6	2	ENSG00000132423	51805	COQ3
ENSG00000132507.13	2	ENSG00000132507	1984	EIF5A
ENSG00000132773.7	2	ENSG00000132773	114034	TOE1
ENSG00000132780.12	2	ENSG00000132780	4678	NASP
ENSG00000132823.6	2	ENSG00000132823	51526	OSER1
ENSG00000132967.9	2	ENSG00000132967	NA	NA
ENSG00000133226.12	2	ENSG00000133226	10250	SRRM1
ENSG00000133265.6	2	ENSG00000133265	23640	HSPBP1
ENSG00000133313.10	2	ENSG00000133313	55748	CNDP2
ENSG00000133731.5	2	ENSG00000133731	3612	IMPA1
ENSG00000134242.11	2	ENSG00000134242	26191	PTPN22
ENSG00000134285.6	2	ENSG00000134285	51303	FKBP11
ENSG00000134574.7	2	ENSG00000134574	1643	DDB2
ENSG00000134686.12	2	ENSG00000134686	1912	PHC2
ENSG00000134779.10	2	ENSG00000134779	25941	TPGS2
ENSG00000134940.8	2	ENSG00000134940	56	ACRV1
ENSG00000134996.11	2	ENSG00000134996	26578	OSTF1
ENSG00000135052.12	2	ENSG00000135052	51280	GOLM1
ENSG00000135919.8	2	ENSG00000135919	5270	SERPINE2
ENSG00000136104.13	2	ENSG00000136104	79621	RNASEH2B
ENSG00000136518.12	2	ENSG00000136518	86	ACTL6A
ENSG00000136827.11	2	ENSG00000136827	1861	TOR1A
ENSG00000136928.4	2	ENSG00000136928	9568	GABBR2
ENSG00000136938.8	2	ENSG00000136938	10541	ANP32B
ENSG00000136943.6	2	ENSG00000136943	1515	CTSV
ENSG00000136950.9	2	ENSG00000136950	81873	ARPC5L
ENSG00000137038.7	2	ENSG00000137038	90871	TMEM261
ENSG00000137100.11	2	ENSG00000137100	11258	DCTN3
ENSG00000137309.15	2	ENSG00000137309	3159	HMGA1
ENSG00000137337.10	2	ENSG00000137337	9656	MDC1
ENSG00000137404.10	2	ENSG00000137404	11270	NRM
ENSG00000137492.3	2	ENSG00000137492	5612	PRKRIR
ENSG00000137710.10	2	ENSG00000137710	5962	RDX
ENSG00000137770.9	2	ENSG00000137770	51496	CTDSPL2
ENSG00000137806.4	2	ENSG00000137806	51103	NDUFAF1
ENSG00000137814.4	2	ENSG00000137814	55142	HAUS2
ENSG00000137936.12	2	ENSG00000137936	8412	BCAR3
ENSG00000138363.10	2	ENSG00000138363	471	ATIC
ENSG00000138382.9	2	ENSG00000138382	29081	METTL5
ENSG00000138495.2	2	ENSG00000138495	10063	COX17
ENSG00000138587.5	2	ENSG00000138587	55329	MNS1
ENSG00000138621.7	2	ENSG00000138621	60490	PPCDC
ENSG00000138658.11	2	ENSG00000138658	55345	ZGRF1
ENSG00000138675.12	2	ENSG00000138675	2250	FGF5
ENSG00000138750.10	2	ENSG00000138750	53371	NUP54
ENSG00000139209.11	2	ENSG00000139209	55089	SLC38A4
ENSG00000139514.8	2	ENSG00000139514	6541	SLC7A1
ENSG00000139641.8	2	ENSG00000139641	23344	ESYT1
ENSG00000140025.11	2	ENSG00000140025	90141	EFCAB11
ENSG00000140365.11	2	ENSG00000140365	54939	COMMD4
ENSG00000141349.4	2	ENSG00000141349	92579	G6PC3
ENSG00000141385.5	2	ENSG00000141385	10939	AFG3L2
ENSG00000141556.15	2	ENSG00000141556	6904	TBCD
ENSG00000142528.11	2	ENSG00000142528	25888	ZNF473
ENSG00000142864.10	2	ENSG00000142864	26135	SERBP1
ENSG00000142892.10	2	ENSG00000142892	10026	PIGK
ENSG00000143127.8	2	ENSG00000143127	8515	ITGA10
ENSG00000143256.4	2	ENSG00000143256	5202	PFDN2
ENSG00000143314.8	2	ENSG00000143314	79590	MRPL24
ENSG00000143401.10	2	ENSG00000143401	81611	ANP32E
ENSG00000143507.13	2	ENSG00000143507	11221	DUSP10
ENSG00000143793.8	2	ENSG00000143793	79169	C1orf35
ENSG00000143870.8	2	ENSG00000143870	10130	PDIA6
ENSG00000143942.4	2	ENSG00000143942	494143	CHAC2
ENSG00000144040.8	2	ENSG00000144040	94097	SFXN5
ENSG00000144136.6	2	ENSG00000144136	6574	SLC20A1
ENSG00000144231.6	2	ENSG00000144231	5433	POLR2D
ENSG00000144381.12	2	ENSG00000144381	3329	HSPD1
ENSG00000144395.13	2	ENSG00000144395	284992	CCDC150
ENSG00000144848.6	2	ENSG00000144848	64422	ATG3
ENSG00000144959.5	2	ENSG00000144959	57552	NCEH1
ENSG00000145050.11	2	ENSG00000145050	7873	MANF
ENSG00000145220.9	2	ENSG00000145220	55646	LYAR
ENSG00000145494.7	2	ENSG00000145494	4726	NDUFS6
ENSG00000145912.4	2	ENSG00000145912	55651	NHP2
ENSG00000145979.12	2	ENSG00000145979	51256	TBC1D7
ENSG00000146376.6	2	ENSG00000146376	93663	ARHGAP18
ENSG00000146842.12	2	ENSG00000146842	84928	TMEM209
ENSG00000147155.6	2	ENSG00000147155	10682	EBP
ENSG00000147394.13	2	ENSG00000147394	7739	ZNF185
ENSG00000147526.15	2	ENSG00000147526	6867	TACC1
ENSG00000147586.4	2	ENSG00000147586	28957	MRPS28
ENSG00000147687.11	2	ENSG00000147687	83940	TATDN1
ENSG00000147854.12	2	ENSG00000147854	115426	UHRF2
ENSG00000147955.12	2	ENSG00000147955	10280	SIGMAR1
ENSG00000148229.8	2	ENSG00000148229	54107	POLE3
ENSG00000148671.8	2	ENSG00000148671	10974	ADIRF
ENSG00000148803.7	2	ENSG00000148803	282969	FUOM
ENSG00000148834.8	2	ENSG00000148834	9446	GSTO1
ENSG00000148950.5	2	ENSG00000148950	196294	IMMP1L
ENSG00000149136.3	2	ENSG00000149136	6749	SSRP1
ENSG00000149761.4	2	ENSG00000149761	84304	NUDT22
ENSG00000149781.8	2	ENSG00000149781	83706	FERMT3
ENSG00000149923.9	2	ENSG00000149923	5531	PPP4C
ENSG00000150630.2	2	ENSG00000150630	7424	VEGFC
ENSG00000150756.9	2	ENSG00000150756	134145	FAM173B
ENSG00000151303.10	2	ENSG00000151303	NA	NA
ENSG00000151468.9	2	ENSG00000151468	83643	CCDC3
ENSG00000151532.9	2	ENSG00000151532	143187	VTI1A
ENSG00000152082.9	2	ENSG00000152082	80097	MZT2B
ENSG00000152147.5	2	ENSG00000152147	79833	GEMIN6
ENSG00000152240.8	2	ENSG00000152240	115106	HAUS1
ENSG00000152332.11	2	ENSG00000152332	127933	UHMK1
ENSG00000152422.11	2	ENSG00000152422	7518	XRCC4
ENSG00000152455.11	2	ENSG00000152455	79723	SUV39H2
ENSG00000153048.6	2	ENSG00000153048	23589	CARHSP1
ENSG00000153922.6	2	ENSG00000153922	1105	CHD1
ENSG00000154096.9	2	ENSG00000154096	7070	THY1
ENSG00000154473.13	2	ENSG00000154473	9184	BUB3
ENSG00000154814.8	2	ENSG00000154814	92106	OXNAD1
ENSG00000154978.8	2	ENSG00000154978	81552	VOPP1
ENSG00000155115.6	2	ENSG00000155115	112495	GTF3C6
ENSG00000155660.6	2	ENSG00000155660	9601	PDIA4
ENSG00000155816.15	2	ENSG00000155816	56776	FMN2
ENSG00000155827.7	2	ENSG00000155827	56254	RNF20
ENSG00000155959.6	2	ENSG00000155959	7411	VBP1
ENSG00000156313.8	2	ENSG00000156313	6103	RPGR
ENSG00000156642.12	2	ENSG00000156642	27020	NPTN
ENSG00000158042.8	2	ENSG00000158042	63875	MRPL17
ENSG00000158062.16	2	ENSG00000158062	91544	UBXN11
ENSG00000158164.6	2	ENSG00000158164	11013	TMSB15A
ENSG00000158234.8	2	ENSG00000158234	55179	FAIM
ENSG00000159167.7	2	ENSG00000159167	6781	STC1
ENSG00000159176.9	2	ENSG00000159176	1465	CSRP1
ENSG00000160014.12	2	ENSG00000160014	808	CALM3
ENSG00000160131.9	2	ENSG00000160131	203547	VMA21
ENSG00000160199.9	2	ENSG00000160199	5316	PKNOX1
ENSG00000160688.14	2	ENSG00000160688	80308	FLAD1
ENSG00000161638.6	2	ENSG00000161638	3678	ITGA5
ENSG00000161980.5	2	ENSG00000161980	51728	POLR3K
ENSG00000162385.6	2	ENSG00000162385	4116	MAGOH
ENSG00000162433.10	2	ENSG00000162433	205	AK4
ENSG00000162441.7	2	ENSG00000162441	84328	LZIC
ENSG00000162551.9	2	ENSG00000162551	249	ALPL
ENSG00000162618.8	2	ENSG00000162618	64123	ELTD1
ENSG00000162623.10	2	ENSG00000162623	127253	TYW3
ENSG00000163002.8	2	ENSG00000163002	129401	NUP35
ENSG00000163170.7	2	ENSG00000163170	388962	BOLA3
ENSG00000163281.6	2	ENSG00000163281	132789	GNPDA2
ENSG00000163359.10	2	ENSG00000163359	1293	COL6A3
ENSG00000163382.7	2	ENSG00000163382	128240	APOA1BP
ENSG00000163428.3	2	ENSG00000163428	116064	LRRC58
ENSG00000163513.13	2	ENSG00000163513	7048	TGFBR2
ENSG00000163584.13	2	ENSG00000163584	200916	RPL22L1
ENSG00000163735.6	2	ENSG00000163735	6374	CXCL5
ENSG00000163736.3	2	ENSG00000163736	5473	PPBP
ENSG00000163737.3	2	ENSG00000163737	5196	PF4
ENSG00000163832.11	2	ENSG00000163832	54859	ELP6
ENSG00000163866.8	2	ENSG00000163866	113444	SMIM12
ENSG00000163902.7	2	ENSG00000163902	6184	RPN1
ENSG00000163923.5	2	ENSG00000163923	116832	RPL39L
ENSG00000163950.8	2	ENSG00000163950	7884	SLBP
ENSG00000164167.5	2	ENSG00000164167	11157	LSM6
ENSG00000164171.6	2	ENSG00000164171	3673	ITGA2
ENSG00000164283.8	2	ENSG00000164283	11082	ESM1
ENSG00000164647.4	2	ENSG00000164647	26872	STEAP1
ENSG00000164654.11	2	ENSG00000164654	54468	MIOS
ENSG00000164687.6	2	ENSG00000164687	2171	FABP5
ENSG00000164815.6	2	ENSG00000164815	5001	ORC5
ENSG00000165704.10	2	ENSG00000165704	3251	HPRT1
ENSG00000165732.8	2	ENSG00000165732	9188	DDX21
ENSG00000165916.4	2	ENSG00000165916	5702	PSMC3
ENSG00000166562.4	2	ENSG00000166562	90701	SEC11C
ENSG00000166598.8	2	ENSG00000166598	7184	HSP90B1
ENSG00000166788.5	2	ENSG00000166788	113174	SAAL1
ENSG00000166797.6	2	ENSG00000166797	84191	FAM96A
ENSG00000166839.12	2	ENSG00000166839	348094	ANKDD1A
ENSG00000167005.9	2	ENSG00000167005	11051	NUDT21
ENSG00000167088.5	2	ENSG00000167088	6632	SNRPD1
ENSG00000167553.10	2	ENSG00000167553	84790	TUBA1C
ENSG00000167699.9	2	ENSG00000167699	51031	GLOD4
ENSG00000167721.5	2	ENSG00000167721	55720	TSR1
ENSG00000167747.9	2	ENSG00000167747	84798	C19orf48
ENSG00000168077.9	2	ENSG00000168077	51435	SCARA3
ENSG00000168273.3	2	ENSG00000168273	440957	SMIM4
ENSG00000168827.10	2	ENSG00000168827	85476	GFM1
ENSG00000168874.8	2	ENSG00000168874	84913	ATOH8
ENSG00000169019.9	2	ENSG00000169019	54951	COMMD8
ENSG00000169169.10	2	ENSG00000169169	126129	CPT1C
ENSG00000169188.4	2	ENSG00000169188	27301	APEX2
ENSG00000169299.9	2	ENSG00000169299	55276	PGM2
ENSG00000169689.10	2	ENSG00000169689	201254	STRA13
ENSG00000169715.10	2	ENSG00000169715	4493	MT1E
ENSG00000169764.10	2	ENSG00000169764	7360	UGP2
ENSG00000169813.12	2	ENSG00000169813	3185	HNRNPF
ENSG00000170017.8	2	ENSG00000170017	214	ALCAM
ENSG00000170270.4	2	ENSG00000170270	84520	C14orf142
ENSG00000170291.9	2	ENSG00000170291	23587	ELP5
ENSG00000170439.5	2	ENSG00000170439	196410	METTL7B
ENSG00000170515.9	2	ENSG00000170515	5036	PA2G4
ENSG00000170540.10	2	ENSG00000170540	23204	ARL6IP1
ENSG00000170545.12	2	ENSG00000170545	57228	SMAGP
ENSG00000170558.4	2	ENSG00000170558	1000	CDH2
ENSG00000170791.13	2	ENSG00000170791	79145	CHCHD7
ENSG00000170860.3	2	ENSG00000170860	27258	LSM3
ENSG00000170961.6	2	ENSG00000170961	3037	HAS2
ENSG00000171055.10	2	ENSG00000171055	9637	FEZ2
ENSG00000171202.2	2	ENSG00000171202	84233	TMEM126A
ENSG00000171208.5	2	ENSG00000171208	81831	NETO2
ENSG00000171314.8	2	ENSG00000171314	5223	PGAM1
ENSG00000171792.5	2	ENSG00000171792	83695	RHNO1
ENSG00000171861.6	2	ENSG00000171861	55178	RNMTL1
ENSG00000171960.6	2	ENSG00000171960	10465	PPIH
ENSG00000172115.4	2	ENSG00000172115	54205	CYCS
ENSG00000172172.3	2	ENSG00000172172	28998	MRPL13
ENSG00000172336.4	2	ENSG00000172336	10248	POP7
ENSG00000172465.9	2	ENSG00000172465	9338	TCEAL1
ENSG00000172586.7	2	ENSG00000172586	118487	CHCHD1
ENSG00000172927.3	2	ENSG00000172927	26579	MYEOV
ENSG00000172939.4	2	ENSG00000172939	9943	OXSR1
ENSG00000173085.9	2	ENSG00000173085	27235	COQ2
ENSG00000173465.3	2	ENSG00000173465	10534	SSSCA1
ENSG00000173674.6	2	ENSG00000173674	1964	EIF1AX
ENSG00000173848.14	2	ENSG00000173848	10276	NET1
ENSG00000174775.12	2	ENSG00000174775	3265	HRAS
ENSG00000174842.12	2	ENSG00000174842	11146	GLMN
ENSG00000174917.4	2	ENSG00000174917	125988	C19orf70
ENSG00000175166.12	2	ENSG00000175166	5708	PSMD2
ENSG00000175279.17	2	ENSG00000175279	100526739	APITD1-CORT
ENSG00000175471.15	2	ENSG00000175471	79772	MCTP1
ENSG00000175592.4	2	ENSG00000175592	8061	FOSL1
ENSG00000175711.4	2	ENSG00000175711	146712	B3GNTL1
ENSG00000175832.8	2	ENSG00000175832	2118	ETV4
ENSG00000176171.7	2	ENSG00000176171	664	BNIP3
ENSG00000176274.6	2	ENSG00000176274	401612	SLC25A53
ENSG00000176422.10	2	ENSG00000176422	283377	SPRYD4
ENSG00000176597.7	2	ENSG00000176597	84002	B3GNT5
ENSG00000176619.6	2	ENSG00000176619	84823	LMNB2
ENSG00000177156.6	2	ENSG00000177156	6888	TALDO1
ENSG00000177889.5	2	ENSG00000177889	7334	UBE2N
ENSG00000178921.9	2	ENSG00000178921	5198	PFAS
ENSG00000178988.10	2	ENSG00000178988	114932	MRFAP1L1
ENSG00000179029.10	2	ENSG00000179029	84314	TMEM107
ENSG00000179051.9	2	ENSG00000179051	55920	RCC2
ENSG00000179091.4	2	ENSG00000179091	1537	CYC1
ENSG00000179950.9	2	ENSG00000179950	22827	PUF60
ENSG00000179958.4	2	ENSG00000179958	79077	DCTPP1
ENSG00000180385.4	2	ENSG00000180385	442075	EMC3-AS1
ENSG00000181610.8	2	ENSG00000181610	51649	MRPS23
ENSG00000181938.9	2	ENSG00000181938	64785	GINS3
ENSG00000182004.8	2	ENSG00000182004	6635	SNRPE
ENSG00000182185.14	2	ENSG00000182185	5890	RAD51B
ENSG00000182199.6	2	ENSG00000182199	6472	SHMT2
ENSG00000182481.4	2	ENSG00000182481	3838	KPNA2
ENSG00000182504.6	2	ENSG00000182504	79598	CEP97
ENSG00000182552.10	2	ENSG00000182552	201965	RWDD4
ENSG00000182841.8	2	ENSG00000182841	91695	RRP7B
ENSG00000182872.10	2	ENSG00000182872	8241	RBM10
ENSG00000183011.9	2	ENSG00000183011	84316	NAA38
ENSG00000183207.8	2	ENSG00000183207	10856	RUVBL2
ENSG00000183287.8	2	ENSG00000183287	147372	CCBE1
ENSG00000183431.7	2	ENSG00000183431	10946	SF3A3
ENSG00000183527.7	2	ENSG00000183527	8624	PSMG1
ENSG00000183578.5	2	ENSG00000183578	388121	TNFAIP8L3
ENSG00000183624.9	2	ENSG00000183624	56941	HMCES
ENSG00000183891.5	2	ENSG00000183891	130502	TTC32
ENSG00000184220.6	2	ENSG00000184220	84319	CMSS1
ENSG00000184226.10	2	ENSG00000184226	5101	PCDH9
ENSG00000184470.15	2	ENSG00000184470	10587	TXNRD2
ENSG00000184752.8	2	ENSG00000184752	55967	NDUFA12
ENSG00000184792.11	2	ENSG00000184792	23762	OSBP2
ENSG00000184831.9	2	ENSG00000184831	79135	APOO
ENSG00000184983.5	2	ENSG00000184983	4700	NDUFA6
ENSG00000185551.8	2	ENSG00000185551	7026	NR2F2
ENSG00000185624.9	2	ENSG00000185624	5034	P4HB
ENSG00000185651.10	2	ENSG00000185651	7332	UBE2L3
ENSG00000186577.7	2	ENSG00000186577	221491	C6orf1
ENSG00000186687.11	2	ENSG00000186687	90624	LYRM7
ENSG00000187051.4	2	ENSG00000187051	91582	RPS19BP1
ENSG00000187091.9	2	ENSG00000187091	5333	PLCD1
ENSG00000187118.8	2	ENSG00000187118	152100	CMC1
ENSG00000187193.8	2	ENSG00000187193	4501	MT1X
ENSG00000187210.8	2	ENSG00000187210	2650	GCNT1
ENSG00000187735.8	2	ENSG00000187735	6917	TCEA1
ENSG00000188229.5	2	ENSG00000188229	10383	TUBB4B
ENSG00000188487.7	2	ENSG00000188487	387755	INSC
ENSG00000189320.4	2	ENSG00000189320	389558	FAM180A
ENSG00000196290.10	2	ENSG00000196290	60491	NIF3L1
ENSG00000196396.5	2	ENSG00000196396	5770	PTPN1
ENSG00000196549.6	2	ENSG00000196549	4311	MME
ENSG00000196591.7	2	ENSG00000196591	3066	HDAC2
ENSG00000196704.7	2	ENSG00000196704	51321	AMZ2
ENSG00000197451.6	2	ENSG00000197451	3182	HNRNPAB
ENSG00000197459.2	2	ENSG00000197459	8345	HIST1H2BH
ENSG00000197472.10	2	ENSG00000197472	57116	ZNF695
ENSG00000197498.7	2	ENSG00000197498	84154	RPF2
ENSG00000197594.7	2	ENSG00000197594	5167	ENPP1
ENSG00000197930.8	2	ENSG00000197930	30001	ERO1L
ENSG00000198168.4	2	ENSG00000198168	258010	SVIP
ENSG00000198225.4	2	ENSG00000198225	NA	NA
ENSG00000198406.6	2	ENSG00000198406	NA	NA
ENSG00000198417.5	2	ENSG00000198417	4494	MT1F
ENSG00000198612.6	2	ENSG00000198612	10920	COPS8
ENSG00000198805.7	2	ENSG00000198805	4860	PNP
ENSG00000198860.7	2	ENSG00000198860	116461	TSEN15
ENSG00000198900.5	2	ENSG00000198900	7150	TOP1
ENSG00000198937.8	2	ENSG00000198937	154467	CCDC167
ENSG00000203791.9	2	ENSG00000203791	399818	METTL10
ENSG00000204178.5	2	ENSG00000204178	55219	TMEM57
ENSG00000204356.7	2	ENSG00000204356	7936	NELFE
ENSG00000204392.6	2	ENSG00000204392	57819	LSM2
ENSG00000204410.10	2	ENSG00000204410	4439	MSH5
ENSG00000205060.6	2	ENSG00000205060	84912	SLC35B4
ENSG00000205339.5	2	ENSG00000205339	10527	IPO7
ENSG00000205362.6	2	ENSG00000205362	4489	MT1A
ENSG00000205364.3	2	ENSG00000205364	4499	MT1M
ENSG00000205544.3	2	ENSG00000205544	254863	TMEM256
ENSG00000213123.5	2	ENSG00000213123	255758	TCTEX1D2
ENSG00000213185.2	2	ENSG00000213185	196792	FAM24B
ENSG00000213585.6	2	ENSG00000213585	7416	VDAC1
ENSG00000213719.4	2	ENSG00000213719	1192	CLIC1
ENSG00000213853.5	2	ENSG00000213853	2013	EMP2
ENSG00000214114.4	2	ENSG00000214114	100527950	GJA9-MYCBP
ENSG00000214194.4	2	ENSG00000214194	401397	LINC00998
ENSG00000214706.6	2	ENSG00000214706	7866	IFRD2
ENSG00000214944.5	2	ENSG00000214944	64283	ARHGEF28
ENSG00000215695.1	2	ENSG00000215695	6248	RSC1A1
ENSG00000215845.6	2	ENSG00000215845	100131187	TSTD1
ENSG00000217555.7	2	ENSG00000217555	51192	CKLF
ENSG00000218537.1	2	ENSG00000218537	NA	NA
ENSG00000221829.5	2	ENSG00000221829	2189	FANCG
ENSG00000222022.1	2	ENSG00000222022	NA	NA
ENSG00000222032.1	2	ENSG00000222032	NA	NA
ENSG00000223749.2	2	ENSG00000223749	84848	MIR503HG
ENSG00000224281.3	2	ENSG00000224281	100303728	SLC25A5-AS1
ENSG00000224930.2	2	ENSG00000224930	378825	LINC00162
ENSG00000225830.6	2	ENSG00000225830	2074	ERCC6
ENSG00000226958.1	2	ENSG00000226958	NA	NA
ENSG00000228589.2	2	ENSG00000228589	NA	NA
ENSG00000229124.2	2	ENSG00000229124	100507347	VIM-AS1
ENSG00000229833.4	2	ENSG00000229833	100131801	PET100
ENSG00000230055.2	2	ENSG00000230055	284106	CISD3
ENSG00000231298.1	2	ENSG00000231298	100216001	LINC00704
ENSG00000232774.3	2	ENSG00000232774	400221	FLJ22447
ENSG00000234171.1	2	ENSG00000234171	100506054	RNASEH1-AS1
ENSG00000234961.1	2	ENSG00000234961	NA	NA
ENSG00000234964.3	2	ENSG00000234964	NA	NA
ENSG00000237190.3	2	ENSG00000237190	91368	CDKN2AIPNL
ENSG00000238266.1	2	ENSG00000238266	100507127	LINC00707
ENSG00000239672.3	2	ENSG00000239672	4830	NME1
ENSG00000240344.4	2	ENSG00000240344	53938	PPIL3
ENSG00000240747.2	2	ENSG00000240747	100506243	KRBOX1
ENSG00000241360.1	2	ENSG00000241360	57026	PDXP
ENSG00000241990.1	2	ENSG00000241990	NA	NA
ENSG00000242114.1	2	ENSG00000242114	51537	MTFP1
ENSG00000242265.1	2	ENSG00000242265	23089	PEG10
ENSG00000242485.1	2	ENSG00000242485	55052	MRPL20
ENSG00000243989.3	2	ENSG00000243989	95	ACY1
ENSG00000244563.1	2	ENSG00000244563	NA	NA
ENSG00000249279.1	2	ENSG00000249279	NA	NA
ENSG00000251361.1	2	ENSG00000251361	NA	NA
ENSG00000254093.4	2	ENSG00000254093	54984	PINX1
ENSG00000254542.1	2	ENSG00000254542	NA	NA
ENSG00000255135.2	2	ENSG00000255135	NA	NA
ENSG00000255717.1	2	ENSG00000255717	23642	SNHG1
ENSG00000256268.1	2	ENSG00000256268	NA	NA
ENSG00000256950.1	2	ENSG00000256950	NA	NA
ENSG00000257219.1	2	ENSG00000257219	NA	NA
ENSG00000257553.1	2	ENSG00000257553	NA	NA
ENSG00000258017.1	2	ENSG00000258017	NA	NA
ENSG00000258232.2	2	ENSG00000258232	NA	NA
ENSG00000258315.1	2	ENSG00000258315	124944	C17orf49
ENSG00000260549.1	2	ENSG00000260549	4500	MT1L
ENSG00000267279.1	2	ENSG00000267279	100130938	LOC100130938
ENSG00000267321.1	2	ENSG00000267321	NA	NA
ENSG00000267939.1	2	ENSG00000267939	NA	NA
ENSG00000268313.1	2	ENSG00000268313	NA	NA
ENSG00000269243.1	2	ENSG00000269243	NA	NA
ENSG00000269501.1	2	ENSG00000269501	728855	LINC00623
ENSG00000270866.1	2	ENSG00000270866	NA	NA
ENSG00000010165.14	2	ENSG00000010165	51603	METTL13
ENSG00000010278.7	2	ENSG00000010278	928	CD9
ENSG00000017260.14	2	ENSG00000017260	27032	ATP2C1
ENSG00000026025.9	2	ENSG00000026025	7431	VIM
ENSG00000042493.11	2	ENSG00000042493	822	CAPG
ENSG00000065135.7	2	ENSG00000065135	2773	GNAI3
ENSG00000065150.14	2	ENSG00000065150	3843	IPO5
ENSG00000065427.10	2	ENSG00000065427	3735	KARS
ENSG00000067704.8	2	ENSG00000067704	55699	IARS2
ENSG00000070081.10	2	ENSG00000070081	4925	NUCB2
ENSG00000072958.4	2	ENSG00000072958	8907	AP1M1
ENSG00000075142.9	2	ENSG00000075142	6717	SRI
ENSG00000078140.9	2	ENSG00000078140	3093	UBE2K
ENSG00000078237.4	2	ENSG00000078237	57103	C12orf5
ENSG00000085063.10	2	ENSG00000085063	966	CD59
ENSG00000089693.6	2	ENSG00000089693	8079	MLF2
ENSG00000090372.9	2	ENSG00000090372	29888	STRN4
ENSG00000099977.9	2	ENSG00000099977	1652	DDT
ENSG00000100003.13	2	ENSG00000100003	23541	SEC14L2
ENSG00000100196.6	2	ENSG00000100196	11015	KDELR3
ENSG00000102054.13	2	ENSG00000102054	5931	RBBP7
ENSG00000103148.11	2	ENSG00000103148	8131	NPRL3
ENSG00000103319.7	2	ENSG00000103319	29904	EEF2K
ENSG00000104129.5	2	ENSG00000104129	55192	DNAJC17
ENSG00000104331.4	2	ENSG00000104331	54928	IMPAD1
ENSG00000104671.3	2	ENSG00000104671	10671	DCTN6
ENSG00000104756.11	2	ENSG00000104756	54793	KCTD9
ENSG00000105171.5	2	ENSG00000105171	10775	POP4
ENSG00000106682.10	2	ENSG00000106682	7458	EIF4H
ENSG00000106723.12	2	ENSG00000106723	10927	SPIN1
ENSG00000108272.9	2	ENSG00000108272	79154	DHRS11
ENSG00000108559.7	2	ENSG00000108559	4927	NUP88
ENSG00000108960.3	2	ENSG00000108960	23531	MMD
ENSG00000109171.10	2	ENSG00000109171	57606	SLAIN2
ENSG00000109906.9	2	ENSG00000109906	7704	ZBTB16
ENSG00000110031.8	2	ENSG00000110031	9404	LPXN
ENSG00000110104.7	2	ENSG00000110104	79080	CCDC86
ENSG00000110330.4	2	ENSG00000110330	329	BIRC2
ENSG00000110660.10	2	ENSG00000110660	54733	SLC35F2
ENSG00000111481.5	2	ENSG00000111481	22818	COPZ1
ENSG00000113360.12	2	ENSG00000113360	29102	DROSHA
ENSG00000113552.11	2	ENSG00000113552	10007	GNPDA1
ENSG00000113621.10	2	ENSG00000113621	79770	TXNDC15
ENSG00000114738.6	2	ENSG00000114738	7867	MAPKAPK3
ENSG00000114850.2	2	ENSG00000114850	6747	SSR3
ENSG00000115594.7	2	ENSG00000115594	3554	IL1R1
ENSG00000115761.11	2	ENSG00000115761	79954	NOL10
ENSG00000115904.8	2	ENSG00000115904	6654	SOS1
ENSG00000116221.11	2	ENSG00000116221	51253	MRPL37
ENSG00000116285.8	2	ENSG00000116285	54206	ERRFI1
ENSG00000117020.12	2	ENSG00000117020	10000	AKT3
ENSG00000118432.11	2	ENSG00000118432	1268	CNR1
ENSG00000118495.13	2	ENSG00000118495	5325	PLAGL1
ENSG00000118515.7	2	ENSG00000118515	6446	SGK1
ENSG00000120306.5	2	ENSG00000120306	84418	CYSTM1
ENSG00000120458.5	2	ENSG00000120458	79684	MSANTD2
ENSG00000121940.11	2	ENSG00000121940	23155	CLCC1
ENSG00000124787.9	2	ENSG00000124787	10799	RPP40
ENSG00000125148.6	2	ENSG00000125148	4502	MT2A
ENSG00000125779.16	2	ENSG00000125779	80025	PANK2
ENSG00000127080.5	2	ENSG00000127080	64768	IPPK
ENSG00000129460.11	2	ENSG00000129460	25983	NGDN
ENSG00000129625.8	2	ENSG00000129625	7905	REEP5
ENSG00000131016.12	2	ENSG00000131016	9590	AKAP12
ENSG00000131236.12	2	ENSG00000131236	10487	CAP1
ENSG00000131368.3	2	ENSG00000131368	64432	MRPS25
ENSG00000131375.5	2	ENSG00000131375	23473	CAPN7
ENSG00000131795.7	2	ENSG00000131795	9939	RBM8A
ENSG00000132842.9	2	ENSG00000132842	8546	AP3B1
ENSG00000133641.13	2	ENSG00000133641	91298	C12orf29
ENSG00000134049.3	2	ENSG00000134049	51124	IER3IP1
ENSG00000134531.5	2	ENSG00000134531	2012	EMP1
ENSG00000134597.9	2	ENSG00000134597	51634	RBMX2
ENSG00000135111.10	2	ENSG00000135111	6926	TBX3
ENSG00000135778.6	2	ENSG00000135778	84284	NTPCR
ENSG00000136718.5	2	ENSG00000136718	92856	IMP4
ENSG00000136830.7	2	ENSG00000136830	64855	FAM129B
ENSG00000137054.11	2	ENSG00000137054	64425	POLR1E
ENSG00000138166.5	2	ENSG00000138166	1847	DUSP5
ENSG00000138385.11	2	ENSG00000138385	6741	SSB
ENSG00000138629.11	2	ENSG00000138629	84993	UBL7
ENSG00000138777.15	2	ENSG00000138777	27068	PPA2
ENSG00000139180.5	2	ENSG00000139180	4704	NDUFA9
ENSG00000139278.5	2	ENSG00000139278	11010	GLIPR1
ENSG00000139620.8	2	ENSG00000139620	54934	KANSL2
ENSG00000141076.12	2	ENSG00000141076	84916	CIRH1A
ENSG00000141522.7	2	ENSG00000141522	396	ARHGDIA
ENSG00000142867.8	2	ENSG00000142867	8915	BCL10
ENSG00000143774.12	2	ENSG00000143774	2987	GUK1
ENSG00000143977.9	2	ENSG00000143977	6637	SNRPG
ENSG00000147509.9	2	ENSG00000147509	8601	RGS20
ENSG00000147592.4	2	ENSG00000147592	51110	LACTB2
ENSG00000147872.5	2	ENSG00000147872	123	PLIN2
ENSG00000148175.8	2	ENSG00000148175	2040	STOM
ENSG00000149948.9	2	ENSG00000149948	8091	HMGA2
ENSG00000151239.9	2	ENSG00000151239	5756	TWF1
ENSG00000151923.13	2	ENSG00000151923	7073	TIAL1
ENSG00000155008.9	2	ENSG00000155008	139322	APOOL
ENSG00000155438.7	2	ENSG00000155438	84365	NIFK
ENSG00000155850.7	2	ENSG00000155850	1836	SLC26A2
ENSG00000156795.2	2	ENSG00000156795	55093	WDYHV1
ENSG00000156973.9	2	ENSG00000156973	5147	PDE6D
ENSG00000157224.9	2	ENSG00000157224	9069	CLDN12
ENSG00000157551.12	2	ENSG00000157551	3772	KCNJ15
ENSG00000157916.13	2	ENSG00000157916	11079	RER1
ENSG00000158710.10	2	ENSG00000158710	8407	TAGLN2
ENSG00000158716.4	2	ENSG00000158716	54935	DUSP23
ENSG00000160124.5	2	ENSG00000160124	131076	CCDC58
ENSG00000161281.6	2	ENSG00000161281	1346	COX7A1
ENSG00000161981.6	2	ENSG00000161981	79622	SNRNP25
ENSG00000162194.8	2	ENSG00000162194	79081	C11orf48
ENSG00000162706.8	2	ENSG00000162706	57863	CADM3
ENSG00000163319.6	2	ENSG00000163319	51023	MRPS18C
ENSG00000163463.6	2	ENSG00000163463	200185	KRTCAP2
ENSG00000163661.3	2	ENSG00000163661	5806	PTX3
ENSG00000164038.10	2	ENSG00000164038	133308	SLC9B2
ENSG00000164161.5	2	ENSG00000164161	64399	HHIP
ENSG00000164182.6	2	ENSG00000164182	91942	NDUFAF2
ENSG00000165046.8	2	ENSG00000165046	137994	LETM2
ENSG00000165283.11	2	ENSG00000165283	30968	STOML2
ENSG00000165669.9	2	ENSG00000165669	63877	FAM204A
ENSG00000165948.6	2	ENSG00000165948	122509	IFI27L1
ENSG00000166171.8	2	ENSG00000166171	25911	DPCD
ENSG00000166825.9	2	ENSG00000166825	290	ANPEP
ENSG00000167862.5	2	ENSG00000167862	3396	ICT1
ENSG00000168028.9	2	ENSG00000168028	3921	RPSA
ENSG00000168268.6	2	ENSG00000168268	64943	NT5DC2
ENSG00000168917.8	2	ENSG00000168917	80723	SLC35G2
ENSG00000169213.6	2	ENSG00000169213	5865	RAB3B
ENSG00000170522.5	2	ENSG00000170522	79071	ELOVL6
ENSG00000170906.11	2	ENSG00000170906	4696	NDUFA3
ENSG00000170921.10	2	ENSG00000170921	26115	TANC2
ENSG00000170989.8	2	ENSG00000170989	1901	S1PR1
ENSG00000171307.14	2	ENSG00000171307	84287	ZDHHC16
ENSG00000171476.17	2	ENSG00000171476	84525	HOPX
ENSG00000171735.14	2	ENSG00000171735	23261	CAMTA1
ENSG00000172590.14	2	ENSG00000172590	122704	MRPL52
ENSG00000173221.9	2	ENSG00000173221	2745	GLRX
ENSG00000173436.9	2	ENSG00000173436	440574	MINOS1
ENSG00000174238.10	2	ENSG00000174238	5306	PITPNA
ENSG00000175110.7	2	ENSG00000175110	56945	MRPS22
ENSG00000175416.8	2	ENSG00000175416	1212	CLTB
ENSG00000175745.7	2	ENSG00000175745	7025	NR2F1
ENSG00000177425.6	2	ENSG00000177425	5074	PAWR
ENSG00000177700.5	2	ENSG00000177700	5441	POLR2L
ENSG00000181751.5	2	ENSG00000181751	90355	C5orf30
ENSG00000182518.9	2	ENSG00000182518	90736	FAM104B
ENSG00000185238.8	2	ENSG00000185238	10196	PRMT3
ENSG00000185515.10	2	ENSG00000185515	79184	BRCC3
ENSG00000189171.8	2	ENSG00000189171	6284	S100A13
ENSG00000196230.8	2	ENSG00000196230	203068	TUBB
ENSG00000196352.9	2	ENSG00000196352	1604	CD55
ENSG00000196754.6	2	ENSG00000196754	6273	S100A2
ENSG00000197301.3	2	ENSG00000197301	100129940	LOC100129940
ENSG00000197415.7	2	ENSG00000197415	79674	VEPH1
ENSG00000197582.5	2	ENSG00000197582	NA	NA
ENSG00000197858.6	2	ENSG00000197858	8733	GPAA1
ENSG00000198015.8	2	ENSG00000198015	28977	MRPL42
ENSG00000213088.5	2	ENSG00000213088	2532	ACKR1
ENSG00000213694.3	2	ENSG00000213694	1903	S1PR3
ENSG00000229647.1	2	ENSG00000229647	NA	NA
ENSG00000230715.2	2	ENSG00000230715	NA	NA
ENSG00000232119.2	2	ENSG00000232119	28985	MCTS1
ENSG00000233276.2	2	ENSG00000233276	2876	GPX1
ENSG00000235884.2	2	ENSG00000235884	100287314	LINC00941
ENSG00000240972.1	2	ENSG00000240972	4282	MIF
ENSG00000241685.4	2	ENSG00000241685	10552	ARPC1A
ENSG00000243678.6	2	ENSG00000243678	4831	NME2
ENSG00000244509.2	2	ENSG00000244509	27350	APOBEC3C
ENSG00000248388.1	2	ENSG00000248388	NA	NA
ENSG00000256269.2	2	ENSG00000256269	3145	HMBS
ENSG00000267855.1	2	ENSG00000267855	4701	NDUFA7
ENSG00000267942.1	2	ENSG00000267942	NA	NA
ENSG00000269292.1	2	ENSG00000269292	NA	NA
ENSG00000004455.12	3	ENSG00000004455	204	AK2
ENSG00000006114.11	3	ENSG00000006114	11276	SYNRG
ENSG00000006715.11	3	ENSG00000006715	27072	VPS41
ENSG00000007237.13	3	ENSG00000007237	8522	GAS7
ENSG00000008256.11	3	ENSG00000008256	9265	CYTH3
ENSG00000011405.9	3	ENSG00000011405	5286	PIK3C2A
ENSG00000019144.12	3	ENSG00000019144	23187	PHLDB1
ENSG00000023697.8	3	ENSG00000023697	51071	DERA
ENSG00000031698.8	3	ENSG00000031698	6301	SARS
ENSG00000047621.7	3	ENSG00000047621	57102	C12orf4
ENSG00000050165.13	3	ENSG00000050165	27122	DKK3
ENSG00000052841.10	3	ENSG00000052841	55761	TTC17
ENSG00000054793.9	3	ENSG00000054793	10079	ATP9A
ENSG00000058799.9	3	ENSG00000058799	54432	YIPF1
ENSG00000059122.12	3	ENSG00000059122	84256	FLYWCH1
ENSG00000059573.4	3	ENSG00000059573	5832	ALDH18A1
ENSG00000063438.12	3	ENSG00000063438	57491	AHRR
ENSG00000064042.13	3	ENSG00000064042	22998	LIMCH1
ENSG00000064545.9	3	ENSG00000064545	54929	TMEM161A
ENSG00000064961.14	3	ENSG00000064961	10362	HMG20B
ENSG00000065911.7	3	ENSG00000065911	10797	MTHFD2
ENSG00000065989.11	3	ENSG00000065989	5141	PDE4A
ENSG00000066557.5	3	ENSG00000066557	55631	LRRC40
ENSG00000067066.12	3	ENSG00000067066	6672	SP100
ENSG00000067082.10	3	ENSG00000067082	1316	KLF6
ENSG00000067141.12	3	ENSG00000067141	4756	NEO1
ENSG00000070669.12	3	ENSG00000070669	440	ASNS
ENSG00000070731.5	3	ENSG00000070731	10610	ST6GALNAC2
ENSG00000074527.7	3	ENSG00000074527	59277	NTN4
ENSG00000076685.14	3	ENSG00000076685	22978	NT5C2
ENSG00000077147.10	3	ENSG00000077147	56889	TM9SF3
ENSG00000078269.9	3	ENSG00000078269	8871	SYNJ2
ENSG00000079691.15	3	ENSG00000079691	55604	LRRC16A
ENSG00000081051.3	3	ENSG00000081051	174	AFP
ENSG00000081307.8	3	ENSG00000081307	79876	UBA5
ENSG00000082512.10	3	ENSG00000082512	7188	TRAF5
ENSG00000082641.11	3	ENSG00000082641	4779	NFE2L1
ENSG00000083444.12	3	ENSG00000083444	5351	PLOD1
ENSG00000087088.15	3	ENSG00000087088	581	BAX
ENSG00000087303.12	3	ENSG00000087303	22795	NID2
ENSG00000089248.6	3	ENSG00000089248	10961	ERP29
ENSG00000090006.13	3	ENSG00000090006	8425	LTBP4
ENSG00000090054.9	3	ENSG00000090054	10558	SPTLC1
ENSG00000090060.13	3	ENSG00000090060	10914	PAPOLA
ENSG00000090520.6	3	ENSG00000090520	51726	DNAJB11
ENSG00000090861.11	3	ENSG00000090861	16	AARS
ENSG00000092330.11	3	ENSG00000092330	26277	TINF2
ENSG00000092621.7	3	ENSG00000092621	26227	PHGDH
ENSG00000095066.7	3	ENSG00000095066	29911	HOOK2
ENSG00000099622.9	3	ENSG00000099622	1153	CIRBP
ENSG00000099995.13	3	ENSG00000099995	10291	SF3A1
ENSG00000100154.10	3	ENSG00000100154	23331	TTC28
ENSG00000100271.12	3	ENSG00000100271	25809	TTLL1
ENSG00000100342.16	3	ENSG00000100342	8542	APOL1
ENSG00000100425.14	3	ENSG00000100425	23774	BRD1
ENSG00000100462.11	3	ENSG00000100462	10419	PRMT5
ENSG00000100852.8	3	ENSG00000100852	394	ARHGAP5
ENSG00000100889.7	3	ENSG00000100889	5106	PCK2
ENSG00000100979.10	3	ENSG00000100979	5360	PLTP
ENSG00000101384.7	3	ENSG00000101384	182	JAG1
ENSG00000101856.8	3	ENSG00000101856	10857	PGRMC1
ENSG00000101871.10	3	ENSG00000101871	4281	MID1
ENSG00000102359.5	3	ENSG00000102359	27286	SRPX2
ENSG00000102802.5	3	ENSG00000102802	84935	MEDAG
ENSG00000102882.7	3	ENSG00000102882	5595	MAPK3
ENSG00000103494.8	3	ENSG00000103494	23322	RPGRIP1L
ENSG00000103855.13	3	ENSG00000103855	80381	CD276
ENSG00000103978.11	3	ENSG00000103978	25963	TMEM87A
ENSG00000104324.11	3	ENSG00000104324	10404	CPQ
ENSG00000104419.10	3	ENSG00000104419	10397	NDRG1
ENSG00000104447.7	3	ENSG00000104447	7227	TRPS1
ENSG00000104870.8	3	ENSG00000104870	2217	FCGRT
ENSG00000104946.6	3	ENSG00000104946	79735	TBC1D17
ENSG00000105221.12	3	ENSG00000105221	208	AKT2
ENSG00000105281.8	3	ENSG00000105281	6510	SLC1A5
ENSG00000105373.14	3	ENSG00000105373	29997	GLTSCR2
ENSG00000105997.17	3	ENSG00000105997	3200	HOXA3
ENSG00000106080.6	3	ENSG00000106080	55033	FKBP14
ENSG00000106105.9	3	ENSG00000106105	2617	GARS
ENSG00000106246.12	3	ENSG00000106246	26024	PTCD1
ENSG00000106258.9	3	ENSG00000106258	1577	CYP3A5
ENSG00000106397.7	3	ENSG00000106397	8985	PLOD3
ENSG00000106524.4	3	ENSG00000106524	57037	ANKMY2
ENSG00000106546.8	3	ENSG00000106546	196	AHR
ENSG00000106571.8	3	ENSG00000106571	2737	GLI3
ENSG00000106799.7	3	ENSG00000106799	7046	TGFBR1
ENSG00000107562.12	3	ENSG00000107562	6387	CXCL12
ENSG00000107731.8	3	ENSG00000107731	219699	UNC5B
ENSG00000107833.6	3	ENSG00000107833	10360	NPM3
ENSG00000108292.12	3	ENSG00000108292	4302	MLLT6
ENSG00000108423.10	3	ENSG00000108423	51174	TUBD1
ENSG00000108509.16	3	ENSG00000108509	23125	CAMTA2
ENSG00000108828.11	3	ENSG00000108828	10493	VAT1
ENSG00000108829.9	3	ENSG00000108829	55379	LRRC59
ENSG00000109066.9	3	ENSG00000109066	54868	TMEM104
ENSG00000109099.9	3	ENSG00000109099	5376	PMP22
ENSG00000109572.9	3	ENSG00000109572	1182	CLCN3
ENSG00000109625.14	3	ENSG00000109625	8532	CPZ
ENSG00000110066.10	3	ENSG00000110066	51111	SUV420H1
ENSG00000110619.12	3	ENSG00000110619	833	CARS
ENSG00000111540.11	3	ENSG00000111540	5869	RAB5B
ENSG00000111727.7	3	ENSG00000111727	29915	HCFC2
ENSG00000111906.12	3	ENSG00000111906	51020	HDDC2
ENSG00000111911.5	3	ENSG00000111911	135114	HINT3
ENSG00000111981.3	3	ENSG00000111981	80329	ULBP1
ENSG00000112319.13	3	ENSG00000112319	2070	EYA4
ENSG00000113716.8	3	ENSG00000113716	22993	HMGXB3
ENSG00000114450.5	3	ENSG00000114450	59345	GNB4
ENSG00000114982.13	3	ENSG00000114982	55683	KANSL3
ENSG00000116016.9	3	ENSG00000116016	2034	EPAS1
ENSG00000116183.6	3	ENSG00000116183	60676	PAPPA2
ENSG00000116473.10	3	ENSG00000116473	5906	RAP1A
ENSG00000116717.7	3	ENSG00000116717	1647	GADD45A
ENSG00000116729.9	3	ENSG00000116729	79971	WLS
ENSG00000118523.5	3	ENSG00000118523	1490	CTGF
ENSG00000118900.10	3	ENSG00000118900	29855	UBN1
ENSG00000118939.12	3	ENSG00000118939	7347	UCHL3
ENSG00000119655.4	3	ENSG00000119655	10577	NPC2
ENSG00000119673.10	3	ENSG00000119673	10965	ACOT2
ENSG00000120053.9	3	ENSG00000120053	2805	GOT1
ENSG00000121310.11	3	ENSG00000121310	55268	ECHDC2
ENSG00000121680.11	3	ENSG00000121680	9409	PEX16
ENSG00000123106.6	3	ENSG00000123106	55297	CCDC91
ENSG00000123179.9	3	ENSG00000123179	84650	EBPL
ENSG00000123395.10	3	ENSG00000123395	60673	ATG101
ENSG00000123411.10	3	ENSG00000123411	64375	IKZF4
ENSG00000123989.9	3	ENSG00000123989	79586	CHPF
ENSG00000124733.3	3	ENSG00000124733	4201	MEA1
ENSG00000124786.8	3	ENSG00000124786	51000	SLC35B3
ENSG00000124788.13	3	ENSG00000124788	6310	ATXN1
ENSG00000125304.8	3	ENSG00000125304	9375	TM9SF2
ENSG00000125450.6	3	ENSG00000125450	79902	NUP85
ENSG00000125875.9	3	ENSG00000125875	128637	TBC1D20
ENSG00000125912.6	3	ENSG00000125912	56926	NCLN
ENSG00000126214.16	3	ENSG00000126214	3831	KLC1
ENSG00000127445.9	3	ENSG00000127445	5300	PIN1
ENSG00000128272.10	3	ENSG00000128272	468	ATF4
ENSG00000128283.6	3	ENSG00000128283	11135	CDC42EP1
ENSG00000128309.12	3	ENSG00000128309	4357	MPST
ENSG00000128335.9	3	ENSG00000128335	23780	APOL2
ENSG00000128342.4	3	ENSG00000128342	3976	LIF
ENSG00000128731.11	3	ENSG00000128731	8924	HERC2
ENSG00000128965.7	3	ENSG00000128965	79094	CHAC1
ENSG00000129038.11	3	ENSG00000129038	4016	LOXL1
ENSG00000129245.7	3	ENSG00000129245	9513	FXR2
ENSG00000129250.7	3	ENSG00000129250	10749	KIF1C
ENSG00000129355.6	3	ENSG00000129355	1032	CDKN2D
ENSG00000130164.7	3	ENSG00000130164	3949	LDLR
ENSG00000130254.7	3	ENSG00000130254	9667	SAFB2
ENSG00000130313.2	3	ENSG00000130313	25796	PGLS
ENSG00000130513.5	3	ENSG00000130513	9518	GDF15
ENSG00000131966.8	3	ENSG00000131966	55860	ACTR10
ENSG00000132530.12	3	ENSG00000132530	54739	XAF1
ENSG00000132716.12	3	ENSG00000132716	50717	DCAF8
ENSG00000132879.9	3	ENSG00000132879	93611	FBXO44
ENSG00000133639.3	3	ENSG00000133639	694	BTG1
ENSG00000133935.6	3	ENSG00000133935	11161	C14orf1
ENSG00000134013.11	3	ENSG00000134013	4017	LOXL2
ENSG00000134046.7	3	ENSG00000134046	8932	MBD2
ENSG00000134107.4	3	ENSG00000134107	8553	BHLHE40
ENSG00000134153.5	3	ENSG00000134153	56851	EMC7
ENSG00000134308.9	3	ENSG00000134308	10971	YWHAQ
ENSG00000134684.6	3	ENSG00000134684	8565	YARS
ENSG00000134900.7	3	ENSG00000134900	7174	TPP2
ENSG00000135069.9	3	ENSG00000135069	29968	PSAT1
ENSG00000135269.13	3	ENSG00000135269	26136	TES
ENSG00000135318.7	3	ENSG00000135318	4907	NT5E
ENSG00000135637.9	3	ENSG00000135637	84865	CCDC142
ENSG00000136010.9	3	ENSG00000136010	160428	ALDH1L2
ENSG00000136240.5	3	ENSG00000136240	11014	KDELR2
ENSG00000136244.7	3	ENSG00000136244	3569	IL6
ENSG00000136840.14	3	ENSG00000136840	27090	ST6GALNAC4
ENSG00000137161.12	3	ENSG00000137161	10695	CNPY3
ENSG00000137700.11	3	ENSG00000137700	2542	SLC37A4
ENSG00000137821.7	3	ENSG00000137821	54839	LRRC49
ENSG00000138061.7	3	ENSG00000138061	1545	CYP1B1
ENSG00000138081.15	3	ENSG00000138081	80204	FBXO11
ENSG00000138685.7	3	ENSG00000138685	2247	FGF2
ENSG00000139645.9	3	ENSG00000139645	283373	ANKRD52
ENSG00000139725.2	3	ENSG00000139725	54509	RHOF
ENSG00000140105.12	3	ENSG00000140105	7453	WARS
ENSG00000141696.8	3	ENSG00000141696	10609	LEPREL4
ENSG00000141756.14	3	ENSG00000141756	60681	FKBP10
ENSG00000141867.13	3	ENSG00000141867	23476	BRD4
ENSG00000141985.5	3	ENSG00000141985	6455	SH3GL1
ENSG00000142207.5	3	ENSG00000142207	9875	URB1
ENSG00000142599.13	3	ENSG00000142599	473	RERE
ENSG00000142657.16	3	ENSG00000142657	5226	PGD
ENSG00000143549.14	3	ENSG00000143549	7170	TPM3
ENSG00000143575.10	3	ENSG00000143575	10456	HAX1
ENSG00000143641.8	3	ENSG00000143641	2590	GALNT2
ENSG00000143771.7	3	ENSG00000143771	29097	CNIH4
ENSG00000143811.12	3	ENSG00000143811	29920	PYCR2
ENSG00000143847.11	3	ENSG00000143847	8497	PPFIA4
ENSG00000144560.9	3	ENSG00000144560	9686	VGLL4
ENSG00000144724.14	3	ENSG00000144724	5793	PTPRG
ENSG00000145391.8	3	ENSG00000145391	80854	SETD7
ENSG00000145740.14	3	ENSG00000145740	64924	SLC30A5
ENSG00000145777.10	3	ENSG00000145777	85480	TSLP
ENSG00000145919.6	3	ENSG00000145919	91272	BOD1
ENSG00000146066.2	3	ENSG00000146066	192286	HIGD2A
ENSG00000146592.12	3	ENSG00000146592	9586	CREB5
ENSG00000146733.9	3	ENSG00000146733	5723	PSPH
ENSG00000147364.12	3	ENSG00000147364	26260	FBXO25
ENSG00000147883.9	3	ENSG00000147883	1030	CDKN2B
ENSG00000149485.11	3	ENSG00000149485	3992	FADS1
ENSG00000149633.7	3	ENSG00000149633	85449	KIAA1755
ENSG00000149798.3	3	ENSG00000149798	10435	CDC42EP2
ENSG00000150401.10	3	ENSG00000150401	55208	DCUN1D2
ENSG00000150961.10	3	ENSG00000150961	9871	SEC24D
ENSG00000151012.9	3	ENSG00000151012	23657	SLC7A11
ENSG00000151617.11	3	ENSG00000151617	1909	EDNRA
ENSG00000152102.13	3	ENSG00000152102	130074	FAM168B
ENSG00000152413.10	3	ENSG00000152413	9456	HOMER1
ENSG00000152443.8	3	ENSG00000152443	284309	ZNF776
ENSG00000152520.9	3	ENSG00000152520	255967	PAN3
ENSG00000152689.13	3	ENSG00000152689	25780	RASGRP3
ENSG00000153234.9	3	ENSG00000153234	4929	NR4A2
ENSG00000153714.5	3	ENSG00000153714	286343	LURAP1L
ENSG00000153786.8	3	ENSG00000153786	55625	ZDHHC7
ENSG00000153814.7	3	ENSG00000153814	221895	JAZF1
ENSG00000153879.3	3	ENSG00000153879	1054	CEBPG
ENSG00000154134.10	3	ENSG00000154134	64221	ROBO3
ENSG00000154262.8	3	ENSG00000154262	23460	ABCA6
ENSG00000154277.8	3	ENSG00000154277	7345	UCHL1
ENSG00000154678.12	3	ENSG00000154678	5137	PDE1C
ENSG00000155096.8	3	ENSG00000155096	51582	AZIN1
ENSG00000155506.12	3	ENSG00000155506	23367	LARP1
ENSG00000156052.6	3	ENSG00000156052	2776	GNAQ
ENSG00000156113.16	3	ENSG00000156113	3778	KCNMA1
ENSG00000156218.8	3	ENSG00000156218	57188	ADAMTSL3
ENSG00000156471.8	3	ENSG00000156471	9791	PTDSS1
ENSG00000156500.10	3	ENSG00000156500	159091	FAM122C
ENSG00000157110.11	3	ENSG00000157110	11030	RBPMS
ENSG00000157985.12	3	ENSG00000157985	116987	AGAP1
ENSG00000158615.8	3	ENSG00000158615	84919	PPP1R15B
ENSG00000158669.7	3	ENSG00000158669	137964	AGPAT6
ENSG00000159335.11	3	ENSG00000159335	5763	PTMS
ENSG00000160200.13	3	ENSG00000160200	875	CBS
ENSG00000161956.8	3	ENSG00000161956	26168	SENP3
ENSG00000162434.7	3	ENSG00000162434	3716	JAK1
ENSG00000163026.7	3	ENSG00000163026	80304	C2orf44
ENSG00000163249.5	3	ENSG00000163249	151195	CCNYL1
ENSG00000163257.6	3	ENSG00000163257	54876	DCAF16
ENSG00000163297.12	3	ENSG00000163297	118429	ANTXR2
ENSG00000163362.6	3	ENSG00000163362	55765	C1orf106
ENSG00000163453.6	3	ENSG00000163453	3490	IGFBP7
ENSG00000163597.9	3	ENSG00000163597	100507246	SNHG16
ENSG00000164117.8	3	ENSG00000164117	26269	FBXO8
ENSG00000164294.9	3	ENSG00000164294	493869	GPX8
ENSG00000164619.4	3	ENSG00000164619	168667	BMPER
ENSG00000165424.6	3	ENSG00000165424	219654	ZCCHC24
ENSG00000165495.10	3	ENSG00000165495	63876	PKNOX2
ENSG00000166326.5	3	ENSG00000166326	54765	TRIM44
ENSG00000166337.5	3	ENSG00000166337	6881	TAF10
ENSG00000166398.7	3	ENSG00000166398	9710	KIAA0355
ENSG00000166444.13	3	ENSG00000166444	6764	ST5
ENSG00000166747.8	3	ENSG00000166747	164	AP1G1
ENSG00000166750.5	3	ENSG00000166750	162394	SLFN5
ENSG00000167106.7	3	ENSG00000167106	399665	FAM102A
ENSG00000167555.9	3	ENSG00000167555	84436	ZNF528
ENSG00000167645.12	3	ENSG00000167645	90522	YIF1B
ENSG00000167992.8	3	ENSG00000167992	220001	VWCE
ENSG00000168003.12	3	ENSG00000168003	6520	SLC3A2
ENSG00000168209.4	3	ENSG00000168209	54541	DDIT4
ENSG00000168386.14	3	ENSG00000168386	11259	FILIP1L
ENSG00000168405.10	3	ENSG00000168405	8418	CMAHP
ENSG00000168434.8	3	ENSG00000168434	91949	COG7
ENSG00000168476.7	3	ENSG00000168476	80346	REEP4
ENSG00000168487.13	3	ENSG00000168487	649	BMP1
ENSG00000168488.14	3	ENSG00000168488	11273	ATXN2L
ENSG00000168610.10	3	ENSG00000168610	6774	STAT3
ENSG00000169131.6	3	ENSG00000169131	6940	ZNF354A
ENSG00000169136.4	3	ENSG00000169136	22809	ATF5
ENSG00000169184.5	3	ENSG00000169184	4330	MN1
ENSG00000169583.12	3	ENSG00000169583	9022	CLIC3
ENSG00000169641.9	3	ENSG00000169641	7798	LUZP1
ENSG00000169740.9	3	ENSG00000169740	7580	ZNF32
ENSG00000170577.7	3	ENSG00000170577	10736	SIX2
ENSG00000170955.9	3	ENSG00000170955	112464	PRKCDBP
ENSG00000171067.6	3	ENSG00000171067	53838	C11orf24
ENSG00000171160.13	3	ENSG00000171160	118812	MORN4
ENSG00000171503.7	3	ENSG00000171503	2110	ETFDH
ENSG00000171867.12	3	ENSG00000171867	5621	PRNP
ENSG00000171951.4	3	ENSG00000171951	7857	SCG2
ENSG00000172007.5	3	ENSG00000172007	83452	RAB33B
ENSG00000172037.9	3	ENSG00000172037	3913	LAMB2
ENSG00000172183.10	3	ENSG00000172183	3669	ISG20
ENSG00000172638.8	3	ENSG00000172638	30008	EFEMP2
ENSG00000172974.10	3	ENSG00000172974	NA	NA
ENSG00000173193.9	3	ENSG00000173193	54625	PARP14
ENSG00000173272.9	3	ENSG00000173272	653784	MZT2A
ENSG00000173275.8	3	ENSG00000173275	203523	ZNF449
ENSG00000173757.4	3	ENSG00000173757	6777	STAT5B
ENSG00000174099.6	3	ENSG00000174099	253827	MSRB3
ENSG00000174231.12	3	ENSG00000174231	10594	PRPF8
ENSG00000174437.12	3	ENSG00000174437	488	ATP2A2
ENSG00000174456.9	3	ENSG00000174456	400073	C12orf76
ENSG00000174600.9	3	ENSG00000174600	1240	CMKLR1
ENSG00000174684.6	3	ENSG00000174684	11041	B3GNT1
ENSG00000174744.9	3	ENSG00000174744	25855	BRMS1
ENSG00000174851.10	3	ENSG00000174851	10897	YIF1A
ENSG00000175390.8	3	ENSG00000175390	8665	EIF3F
ENSG00000177469.12	3	ENSG00000177469	284119	PTRF
ENSG00000177606.5	3	ENSG00000177606	3725	JUN
ENSG00000177694.10	3	ENSG00000177694	254827	NAALADL2
ENSG00000177706.8	3	ENSG00000177706	56975	FAM20C
ENSG00000177885.9	3	ENSG00000177885	2885	GRB2
ENSG00000177951.13	3	ENSG00000177951	51272	BET1L
ENSG00000178149.12	3	ENSG00000178149	55152	DALRD3
ENSG00000178163.3	3	ENSG00000178163	85460	ZNF518B
ENSG00000178429.8	3	ENSG00000178429	NA	NA
ENSG00000178719.12	3	ENSG00000178719	2907	GRINA
ENSG00000178764.6	3	ENSG00000178764	22882	ZHX2
ENSG00000178860.8	3	ENSG00000178860	9242	MSC
ENSG00000179115.6	3	ENSG00000179115	2193	FARSA
ENSG00000179134.10	3	ENSG00000179134	55095	SAMD4B
ENSG00000179295.11	3	ENSG00000179295	5781	PTPN11
ENSG00000180098.5	3	ENSG00000180098	54952	TRNAU1AP
ENSG00000180389.6	3	ENSG00000180389	432369	ATP5EP2
ENSG00000182827.8	3	ENSG00000182827	64746	ACBD3
ENSG00000183010.12	3	ENSG00000183010	5831	PYCR1
ENSG00000183386.5	3	ENSG00000183386	2275	FHL3
ENSG00000183531.1	3	ENSG00000183531	NA	NA
ENSG00000183597.11	3	ENSG00000183597	128989	TANGO2
ENSG00000183853.13	3	ENSG00000183853	55243	KIRREL
ENSG00000183955.8	3	ENSG00000183955	387893	SETD8
ENSG00000184258.5	3	ENSG00000184258	1038	CDR1
ENSG00000184281.10	3	ENSG00000184281	10078	TSSC4
ENSG00000184575.7	3	ENSG00000184575	11260	XPOT
ENSG00000185127.5	3	ENSG00000185127	387263	C6orf120
ENSG00000186660.14	3	ENSG00000186660	80829	ZFP91
ENSG00000186812.8	3	ENSG00000186812	84307	ZNF397
ENSG00000187498.10	3	ENSG00000187498	1282	COL4A1
ENSG00000187840.4	3	ENSG00000187840	1978	EIF4EBP1
ENSG00000188042.5	3	ENSG00000188042	10123	ARL4C
ENSG00000188206.5	3	ENSG00000188206	284702	HNRNPU-AS1
ENSG00000188603.12	3	ENSG00000188603	1201	CLN3
ENSG00000188765.6	3	ENSG00000188765	NA	NA
ENSG00000189067.8	3	ENSG00000189067	9516	LITAF
ENSG00000189337.11	3	ENSG00000189337	23254	KAZN
ENSG00000196083.5	3	ENSG00000196083	3556	IL1RAP
ENSG00000196274.4	3	ENSG00000196274	NA	NA
ENSG00000196305.13	3	ENSG00000196305	3376	IARS
ENSG00000196365.7	3	ENSG00000196365	9361	LONP1
ENSG00000196705.4	3	ENSG00000196705	170959	ZNF431
ENSG00000196923.9	3	ENSG00000196923	9260	PDLIM7
ENSG00000196924.10	3	ENSG00000196924	2316	FLNA
ENSG00000196981.2	3	ENSG00000196981	54554	WDR5B
ENSG00000196998.10	3	ENSG00000196998	11152	WDR45
ENSG00000197015.2	3	ENSG00000197015	NA	NA
ENSG00000197321.10	3	ENSG00000197321	6840	SVIL
ENSG00000197324.4	3	ENSG00000197324	26020	LRP10
ENSG00000197769.5	3	ENSG00000197769	440738	MAP1LC3C
ENSG00000198039.7	3	ENSG00000198039	10793	ZNF273
ENSG00000198074.5	3	ENSG00000198074	57016	AKR1B10
ENSG00000198707.10	3	ENSG00000198707	80184	CEP290
ENSG00000198818.5	3	ENSG00000198818	113402	SFT2D1
ENSG00000198824.4	3	ENSG00000198824	283489	CHAMP1
ENSG00000198832.6	3	ENSG00000198832	140606	SELM
ENSG00000198840.2	3	ENSG00000198840	4537	ND3
ENSG00000198911.7	3	ENSG00000198911	6721	SREBF2
ENSG00000203325.3	3	ENSG00000203325	NA	NA
ENSG00000203578.1	3	ENSG00000203578	NA	NA
ENSG00000203615.2	3	ENSG00000203615	NA	NA
ENSG00000203867.7	3	ENSG00000203867	282996	RBM20
ENSG00000204227.4	3	ENSG00000204227	6015	RING1
ENSG00000204253.3	3	ENSG00000204253	NA	NA
ENSG00000204599.10	3	ENSG00000204599	56658	TRIM39
ENSG00000204909.3	3	ENSG00000204909	643394	SPINK9
ENSG00000205730.5	3	ENSG00000205730	162073	ITPRIPL2
ENSG00000206417.4	3	ENSG00000206417	NA	NA
ENSG00000212994.4	3	ENSG00000212994	NA	NA
ENSG00000213058.3	3	ENSG00000213058	NA	NA
ENSG00000213753.6	3	ENSG00000213753	65996	CENPBD1P1
ENSG00000213928.4	3	ENSG00000213928	10379	IRF9
ENSG00000214397.2	3	ENSG00000214397	NA	NA
ENSG00000214765.4	3	ENSG00000214765	641977	SEPT7P2
ENSG00000214941.3	3	ENSG00000214941	125150	ZSWIM7
ENSG00000215014.3	3	ENSG00000215014	NA	NA
ENSG00000215030.4	3	ENSG00000215030	NA	NA
ENSG00000215256.3	3	ENSG00000215256	55449	DHRS4-AS1
ENSG00000219200.5	3	ENSG00000219200	440400	RNASEK
ENSG00000219626.4	3	ENSG00000219626	375190	FAM228B
ENSG00000223478.1	3	ENSG00000223478	100506100	LOC100506100
ENSG00000224114.1	3	ENSG00000224114	NA	NA
ENSG00000224699.3	3	ENSG00000224699	101410535	LAMTOR5-AS1
ENSG00000224982.2	3	ENSG00000224982	387890	TMEM233
ENSG00000225786.2	3	ENSG00000225786	NA	NA
ENSG00000225889.2	3	ENSG00000225889	100507006	LOC100507006
ENSG00000226976.1	3	ENSG00000226976	NA	NA
ENSG00000227051.4	3	ENSG00000227051	56967	C14orf132
ENSG00000227063.4	3	ENSG00000227063	NA	NA
ENSG00000228275.1	3	ENSG00000228275	NA	NA
ENSG00000228409.1	3	ENSG00000228409	NA	NA
ENSG00000230453.5	3	ENSG00000230453	441459	ANKRD18B
ENSG00000230844.1	3	ENSG00000230844	401588	ZNF674-AS1
ENSG00000231955.1	3	ENSG00000231955	100329109	GCSHP3
ENSG00000232472.1	3	ENSG00000232472	NA	NA
ENSG00000233961.1	3	ENSG00000233961	NA	NA
ENSG00000234380.1	3	ENSG00000234380	100506385	LINC01426
ENSG00000234531.2	3	ENSG00000234531	NA	NA
ENSG00000234664.1	3	ENSG00000234664	NA	NA
ENSG00000234912.4	3	ENSG00000234912	654434	SNHG20
ENSG00000235162.4	3	ENSG00000235162	387882	C12orf75
ENSG00000235183.3	3	ENSG00000235183	NA	NA
ENSG00000235531.5	3	ENSG00000235531	100132891	LOC100132891
ENSG00000236684.1	3	ENSG00000236684	NA	NA
ENSG00000236753.1	3	ENSG00000236753	100506881	MKLN1-AS
ENSG00000236782.1	3	ENSG00000236782	NA	NA
ENSG00000238018.1	3	ENSG00000238018	NA	NA
ENSG00000238206.3	3	ENSG00000238206	NA	NA
ENSG00000240184.2	3	ENSG00000240184	5098	PCDHGC3
ENSG00000241472.1	3	ENSG00000241472	100506994	PTPRG-AS1
ENSG00000242267.2	3	ENSG00000242267	391037	SKINTL
ENSG00000242299.1	3	ENSG00000242299	NA	NA
ENSG00000244274.3	3	ENSG00000244274	55861	DBNDD2
ENSG00000246763.2	3	ENSG00000246763	503569	RGMB-AS1
ENSG00000247373.2	3	ENSG00000247373	NA	NA
ENSG00000249042.1	3	ENSG00000249042	NA	NA
ENSG00000249207.1	3	ENSG00000249207	NA	NA
ENSG00000249409.1	3	ENSG00000249409	NA	NA
ENSG00000249684.1	3	ENSG00000249684	100128340	LOC100128340
ENSG00000250903.3	3	ENSG00000250903	NA	NA
ENSG00000251247.5	3	ENSG00000251247	25850	ZNF345
ENSG00000253829.1	3	ENSG00000253829	NA	NA
ENSG00000253830.1	3	ENSG00000253830	NA	NA
ENSG00000254337.1	3	ENSG00000254337	NA	NA
ENSG00000254400.1	3	ENSG00000254400	NA	NA
ENSG00000254560.1	3	ENSG00000254560	NA	NA
ENSG00000256061.3	3	ENSG00000256061	161582	DYX1C1
ENSG00000257424.1	3	ENSG00000257424	NA	NA
ENSG00000258081.3	3	ENSG00000258081	NA	NA
ENSG00000259357.1	3	ENSG00000259357	NA	NA
ENSG00000259519.1	3	ENSG00000259519	NA	NA
ENSG00000259884.1	3	ENSG00000259884	NA	NA
ENSG00000262185.1	3	ENSG00000262185	NA	NA
ENSG00000264229.1	3	ENSG00000264229	100151683	RNU4ATAC
ENSG00000264578.1	3	ENSG00000264578	NA	NA
ENSG00000266402.1	3	ENSG00000266402	677842	SNORA76C
ENSG00000267205.1	3	ENSG00000267205	NA	NA
ENSG00000268846.1	3	ENSG00000268846	NA	NA
ENSG00000269103.1	3	ENSG00000269103	NA	NA
ENSG00000269900.1	3	ENSG00000269900	6023	RMRP
ENSG00000271380.1	3	ENSG00000271380	NA	NA
ENSG00000003393.10	3	ENSG00000003393	57679	ALS2
ENSG00000004487.11	3	ENSG00000004487	23028	KDM1A
ENSG00000005238.15	3	ENSG00000005238	80256	FAM214B
ENSG00000005302.13	3	ENSG00000005302	10943	MSL3
ENSG00000006744.12	3	ENSG00000006744	60528	ELAC2
ENSG00000018625.10	3	ENSG00000018625	477	ATP1A2
ENSG00000025423.7	3	ENSG00000025423	8630	HSD17B6
ENSG00000039560.9	3	ENSG00000039560	26064	RAI14
ENSG00000057757.5	3	ENSG00000057757	57095	PITHD1
ENSG00000061273.13	3	ENSG00000061273	51564	HDAC7
ENSG00000063854.8	3	ENSG00000063854	3029	HAGH
ENSG00000064999.12	3	ENSG00000064999	23294	ANKS1A
ENSG00000065485.13	3	ENSG00000065485	10954	PDIA5
ENSG00000068028.13	3	ENSG00000068028	11186	RASSF1
ENSG00000068400.9	3	ENSG00000068400	56850	GRIPAP1
ENSG00000069493.9	3	ENSG00000069493	29121	CLEC2D
ENSG00000070404.4	3	ENSG00000070404	10272	FSTL3
ENSG00000071127.12	3	ENSG00000071127	9948	WDR1
ENSG00000072080.6	3	ENSG00000072080	6694	SPP2
ENSG00000072195.10	3	ENSG00000072195	10290	SPEG
ENSG00000073910.15	3	ENSG00000073910	10129	FRY
ENSG00000081248.6	3	ENSG00000081248	779	CACNA1S
ENSG00000081665.9	3	ENSG00000081665	440515	ZNF506
ENSG00000085365.13	3	ENSG00000085365	9522	SCAMP1
ENSG00000085998.9	3	ENSG00000085998	55624	POMGNT1
ENSG00000092421.12	3	ENSG00000092421	57556	SEMA6A
ENSG00000099953.5	3	ENSG00000099953	4320	MMP11
ENSG00000099958.10	3	ENSG00000099958	91319	DERL3
ENSG00000100243.16	3	ENSG00000100243	1727	CYB5R3
ENSG00000100347.10	3	ENSG00000100347	25813	SAMM50
ENSG00000100483.9	3	ENSG00000100483	79609	VCPKMT
ENSG00000100906.6	3	ENSG00000100906	4792	NFKBIA
ENSG00000101198.10	3	ENSG00000101198	128414	NKAIN4
ENSG00000102401.15	3	ENSG00000102401	51566	ARMCX3
ENSG00000103187.5	3	ENSG00000103187	23406	COTL1
ENSG00000103254.5	3	ENSG00000103254	65990	FAM173A
ENSG00000103512.10	3	ENSG00000103512	23420	NOMO1
ENSG00000105254.6	3	ENSG00000105254	1155	TBCB
ENSG00000105835.7	3	ENSG00000105835	10135	NAMPT
ENSG00000113119.8	3	ENSG00000113119	55374	TMCO6
ENSG00000114353.12	3	ENSG00000114353	2771	GNAI2
ENSG00000114744.4	3	ENSG00000114744	51122	COMMD2
ENSG00000115084.8	3	ENSG00000115084	80255	SLC35F5
ENSG00000119138.3	3	ENSG00000119138	687	KLF9
ENSG00000119446.9	3	ENSG00000119446	92400	RBM18
ENSG00000120159.7	3	ENSG00000120159	79886	CAAP1
ENSG00000121775.13	3	ENSG00000121775	55116	TMEM39B
ENSG00000123064.8	3	ENSG00000123064	79039	DDX54
ENSG00000124172.5	3	ENSG00000124172	514	ATP5E
ENSG00000130813.13	3	ENSG00000130813	55337	C19orf66
ENSG00000131791.6	3	ENSG00000131791	5565	PRKAB2
ENSG00000132640.10	3	ENSG00000132640	22903	BTBD3
ENSG00000132680.6	3	ENSG00000132680	22889	KIAA0907
ENSG00000134698.10	3	ENSG00000134698	192670	AGO4
ENSG00000135334.7	3	ENSG00000135334	55122	AKIRIN2
ENSG00000135631.11	3	ENSG00000135631	26056	RAB11FIP5
ENSG00000137947.7	3	ENSG00000137947	2959	GTF2B
ENSG00000138193.9	3	ENSG00000138193	51196	PLCE1
ENSG00000139351.10	3	ENSG00000139351	50511	SYCP3
ENSG00000139687.9	3	ENSG00000139687	5925	RB1
ENSG00000139726.6	3	ENSG00000139726	8562	DENR
ENSG00000140265.8	3	ENSG00000140265	146050	ZSCAN29
ENSG00000142661.13	3	ENSG00000142661	127294	MYOM3
ENSG00000143702.11	3	ENSG00000143702	9859	CEP170
ENSG00000146872.12	3	ENSG00000146872	11011	TLK2
ENSG00000148335.10	3	ENSG00000148335	28989	NTMT1
ENSG00000151240.11	3	ENSG00000151240	22982	DIP2C
ENSG00000153885.9	3	ENSG00000153885	79047	KCTD15
ENSG00000153989.7	3	ENSG00000153989	116150	NUS1
ENSG00000154358.15	3	ENSG00000154358	84033	OBSCN
ENSG00000154710.10	3	ENSG00000154710	27342	RABGEF1
ENSG00000156466.8	3	ENSG00000156466	392255	GDF6
ENSG00000157800.13	3	ENSG00000157800	84255	SLC37A3
ENSG00000159079.14	3	ENSG00000159079	56683	C21orf59
ENSG00000159200.12	3	ENSG00000159200	1827	RCAN1
ENSG00000159840.11	3	ENSG00000159840	7791	ZYX
ENSG00000160256.8	3	ENSG00000160256	85395	FAM207A
ENSG00000162545.5	3	ENSG00000162545	55450	CAMK2N1
ENSG00000163349.16	3	ENSG00000163349	204851	HIPK1
ENSG00000163703.13	3	ENSG00000163703	78987	CRELD1
ENSG00000164221.8	3	ENSG00000164221	153733	CCDC112
ENSG00000165169.6	3	ENSG00000165169	6990	DYNLT3
ENSG00000167378.4	3	ENSG00000167378	126298	IRGQ
ENSG00000167562.7	3	ENSG00000167562	55762	ZNF701
ENSG00000167680.11	3	ENSG00000167680	10501	SEMA6B
ENSG00000167978.12	3	ENSG00000167978	23524	SRRM2
ENSG00000168374.6	3	ENSG00000168374	378	ARF4
ENSG00000168958.15	3	ENSG00000168958	56947	MFF
ENSG00000169057.14	3	ENSG00000169057	4204	MECP2
ENSG00000170919.11	3	ENSG00000170919	100190939	TPT1-AS1
ENSG00000172354.5	3	ENSG00000172354	2783	GNB2
ENSG00000173120.9	3	ENSG00000173120	22992	KDM2A
ENSG00000173334.3	3	ENSG00000173334	10221	TRIB1
ENSG00000173545.4	3	ENSG00000173545	90441	ZNF622
ENSG00000173914.6	3	ENSG00000173914	83759	RBM4B
ENSG00000174282.7	3	ENSG00000174282	57659	ZBTB4
ENSG00000174428.12	3	ENSG00000174428	389524	GTF2IRD2B
ENSG00000176101.7	3	ENSG00000176101	8636	SSNA1
ENSG00000177409.7	3	ENSG00000177409	219285	SAMD9L
ENSG00000177427.8	3	ENSG00000177427	125170	MIEF2
ENSG00000177576.6	3	ENSG00000177576	100526842	RPL17-C18orf32
ENSG00000178187.3	3	ENSG00000178187	285676	ZNF454
ENSG00000178761.10	3	ENSG00000178761	57184	FAM219B
ENSG00000180008.8	3	ENSG00000180008	122809	SOCS4
ENSG00000180573.8	3	ENSG00000180573	8334	HIST1H2AC
ENSG00000181904.8	3	ENSG00000181904	134553	C5orf24
ENSG00000182108.5	3	ENSG00000182108	28955	DEXI
ENSG00000182134.11	3	ENSG00000182134	11022	TDRKH
ENSG00000182310.7	3	ENSG00000182310	147650	SPACA6P
ENSG00000182551.8	3	ENSG00000182551	55256	ADI1
ENSG00000182986.8	3	ENSG00000182986	162967	ZNF320
ENSG00000184678.8	3	ENSG00000184678	8349	HIST2H2BE
ENSG00000185043.6	3	ENSG00000185043	10519	CIB1
ENSG00000186019.10	3	ENSG00000186019	100379224	LOC100379224
ENSG00000186684.8	3	ENSG00000186684	339761	CYP27C1
ENSG00000186951.12	3	ENSG00000186951	5465	PPARA
ENSG00000196911.5	3	ENSG00000196911	3841	KPNA5
ENSG00000197965.7	3	ENSG00000197965	9019	MPZL1
ENSG00000198816.5	3	ENSG00000198816	140467	ZNF358
ENSG00000203428.1	3	ENSG00000203428	NA	NA
ENSG00000204209.6	3	ENSG00000204209	1616	DAXX
ENSG00000204580.7	3	ENSG00000204580	780	DDR1
ENSG00000204611.2	3	ENSG00000204611	90317	ZNF616
ENSG00000206503.7	3	ENSG00000206503	3105	HLA-A
ENSG00000213280.2	3	ENSG00000213280	NA	NA
ENSG00000213410.2	3	ENSG00000213410	NA	NA
ENSG00000213782.3	3	ENSG00000213782	51202	DDX47
ENSG00000214367.3	3	ENSG00000214367	79441	HAUS3
ENSG00000214719.5	3	ENSG00000214719	NA	NA
ENSG00000215114.3	3	ENSG00000215114	137886	UBXN2B
ENSG00000223820.5	3	ENSG00000223820	142913	CFL1P1
ENSG00000225311.1	3	ENSG00000225311	NA	NA
ENSG00000226232.3	3	ENSG00000226232	NA	NA
ENSG00000233098.3	3	ENSG00000233098	440416	LOC440416
ENSG00000234036.3	3	ENSG00000234036	NA	NA
ENSG00000234478.1	3	ENSG00000234478	NA	NA
ENSG00000235121.1	3	ENSG00000235121	NA	NA
ENSG00000235501.1	3	ENSG00000235501	729970	LOC729970
ENSG00000236088.4	3	ENSG00000236088	100506974	LOC100506974
ENSG00000241506.1	3	ENSG00000241506	NA	NA
ENSG00000243554.1	3	ENSG00000243554	NA	NA
ENSG00000243762.1	3	ENSG00000243762	NA	NA
ENSG00000247572.2	3	ENSG00000247572	100131067	CKMT2-AS1
ENSG00000250041.2	3	ENSG00000250041	NA	NA
ENSG00000253712.1	3	ENSG00000253712	NA	NA
ENSG00000254505.3	3	ENSG00000254505	29082	CHMP4A
ENSG00000254577.1	3	ENSG00000254577	NA	NA
ENSG00000255467.1	3	ENSG00000255467	NA	NA
ENSG00000255750.1	3	ENSG00000255750	NA	NA
ENSG00000257727.1	3	ENSG00000257727	10330	CNPY2
ENSG00000257894.1	3	ENSG00000257894	NA	NA
ENSG00000258199.1	3	ENSG00000258199	NA	NA
ENSG00000258782.2	3	ENSG00000258782	NA	NA
ENSG00000259367.1	3	ENSG00000259367	NA	NA
ENSG00000259544.1	3	ENSG00000259544	NA	NA
ENSG00000263970.1	3	ENSG00000263970	NA	NA
ENSG00000265073.1	3	ENSG00000265073	NA	NA
ENSG00000266088.1	3	ENSG00000266088	101059954	LOC101059954
ENSG00000266341.1	3	ENSG00000266341	NA	NA
ENSG00000267236.1	3	ENSG00000267236	NA	NA
ENSG00000267368.1	3	ENSG00000267368	100134938	UPK3BL
ENSG00000267379.1	3	ENSG00000267379	NA	NA
ENSG00000267427.1	3	ENSG00000267427	NA	NA
ENSG00000268632.1	3	ENSG00000268632	NA	NA
ENSG00000268784.1	3	ENSG00000268784	NA	NA
ENSG00000268894.2	3	ENSG00000268894	100128054	PLCE1-AS1
ENSG00000268948.1	3	ENSG00000268948	NA	NA
ENSG00000270879.1	3	ENSG00000270879	NA	NA
ENSG00000004534.10	4	ENSG00000004534	10180	RBM6
ENSG00000005175.5	4	ENSG00000005175	79657	RPAP3
ENSG00000005889.11	4	ENSG00000005889	7543	ZFX
ENSG00000006652.9	4	ENSG00000006652	3475	IFRD1
ENSG00000009307.11	4	ENSG00000009307	7812	CSDE1
ENSG00000009413.11	4	ENSG00000009413	5980	REV3L
ENSG00000010072.11	4	ENSG00000010072	83932	SPRTN
ENSG00000011454.12	4	ENSG00000011454	2844	GPR21
ENSG00000011638.6	4	ENSG00000011638	57146	TMEM159
ENSG00000013364.14	4	ENSG00000013364	9961	MVP
ENSG00000035403.12	4	ENSG00000035403	7414	VCL
ENSG00000035862.8	4	ENSG00000035862	7077	TIMP2
ENSG00000042088.9	4	ENSG00000042088	55775	TDP1
ENSG00000043093.9	4	ENSG00000043093	54165	DCUN1D1
ENSG00000049449.4	4	ENSG00000049449	5954	RCN1
ENSG00000054267.16	4	ENSG00000054267	51742	ARID4B
ENSG00000055332.11	4	ENSG00000055332	5610	EIF2AK2
ENSG00000058673.11	4	ENSG00000058673	9877	ZC3H11A
ENSG00000060982.10	4	ENSG00000060982	586	BCAT1
ENSG00000062194.11	4	ENSG00000062194	65056	GPBP1
ENSG00000062716.5	4	ENSG00000062716	81671	VMP1
ENSG00000064651.9	4	ENSG00000064651	6558	SLC12A2
ENSG00000065413.12	4	ENSG00000065413	91526	ANKRD44
ENSG00000066044.9	4	ENSG00000066044	1994	ELAVL1
ENSG00000067113.12	4	ENSG00000067113	8611	PPAP2A
ENSG00000068697.6	4	ENSG00000068697	9741	LAPTM4A
ENSG00000068912.9	4	ENSG00000068912	27248	ERLEC1
ENSG00000069812.7	4	ENSG00000069812	54626	HES2
ENSG00000070540.8	4	ENSG00000070540	55062	WIPI1
ENSG00000071282.7	4	ENSG00000071282	29995	LMCD1
ENSG00000071967.7	4	ENSG00000071967	79901	CYBRD1
ENSG00000072110.9	4	ENSG00000072110	87	ACTN1
ENSG00000073712.9	4	ENSG00000073712	10979	FERMT2
ENSG00000074695.5	4	ENSG00000074695	3998	LMAN1
ENSG00000075151.15	4	ENSG00000075151	8672	EIF4G3
ENSG00000075420.8	4	ENSG00000075420	64778	FNDC3B
ENSG00000077232.11	4	ENSG00000077232	54431	DNAJC10
ENSG00000079482.11	4	ENSG00000079482	4983	OPHN1
ENSG00000083857.9	4	ENSG00000083857	2195	FAT1
ENSG00000084234.12	4	ENSG00000084234	334	APLP2
ENSG00000085224.16	4	ENSG00000085224	546	ATRX
ENSG00000087245.8	4	ENSG00000087245	4313	MMP2
ENSG00000087842.6	4	ENSG00000087842	8544	PIR
ENSG00000091986.11	4	ENSG00000091986	151887	CCDC80
ENSG00000096696.9	4	ENSG00000096696	1832	DSP
ENSG00000100201.14	4	ENSG00000100201	10521	DDX17
ENSG00000100219.12	4	ENSG00000100219	7494	XBP1
ENSG00000100345.16	4	ENSG00000100345	4627	MYH9
ENSG00000100647.7	4	ENSG00000100647	9766	KIAA0247
ENSG00000100813.10	4	ENSG00000100813	22985	ACIN1
ENSG00000102908.16	4	ENSG00000102908	10725	NFAT5
ENSG00000104164.6	4	ENSG00000104164	26258	BLOC1S6
ENSG00000104375.11	4	ENSG00000104375	6788	STK3
ENSG00000104529.13	4	ENSG00000104529	1936	EEF1D
ENSG00000104980.3	4	ENSG00000104980	10469	TIMM44
ENSG00000105270.9	4	ENSG00000105270	25999	CLIP3
ENSG00000105426.10	4	ENSG00000105426	5802	PTPRS
ENSG00000106052.8	4	ENSG00000106052	8887	TAX1BP1
ENSG00000106261.12	4	ENSG00000106261	7586	ZKSCAN1
ENSG00000108679.7	4	ENSG00000108679	3959	LGALS3BP
ENSG00000108821.9	4	ENSG00000108821	1277	COL1A1
ENSG00000108848.10	4	ENSG00000108848	51747	LUC7L3
ENSG00000109046.10	4	ENSG00000109046	26118	WSB1
ENSG00000109220.6	4	ENSG00000109220	26511	CHIC2
ENSG00000110675.8	4	ENSG00000110675	55531	ELMOD1
ENSG00000111321.6	4	ENSG00000111321	4055	LTBR
ENSG00000111799.16	4	ENSG00000111799	1303	COL12A1
ENSG00000111897.5	4	ENSG00000111897	57515	SERINC1
ENSG00000112419.10	4	ENSG00000112419	9749	PHACTR2
ENSG00000112701.13	4	ENSG00000112701	26054	SENP6
ENSG00000113273.11	4	ENSG00000113273	411	ARSB
ENSG00000113407.9	4	ENSG00000113407	6897	TARS
ENSG00000113739.6	4	ENSG00000113739	8614	STC2
ENSG00000114315.3	4	ENSG00000114315	3280	HES1
ENSG00000115318.7	4	ENSG00000115318	84695	LOXL3
ENSG00000115524.10	4	ENSG00000115524	23451	SF3B1
ENSG00000116044.11	4	ENSG00000116044	4780	NFE2L2
ENSG00000116584.11	4	ENSG00000116584	9181	ARHGEF2
ENSG00000116991.6	4	ENSG00000116991	57568	SIPA1L2
ENSG00000117139.12	4	ENSG00000117139	10765	KDM5B
ENSG00000117519.11	4	ENSG00000117519	1266	CNN3
ENSG00000118816.5	4	ENSG00000118816	10983	CCNI
ENSG00000119681.7	4	ENSG00000119681	4053	LTBP2
ENSG00000119771.10	4	ENSG00000119771	114818	KLHL29
ENSG00000119801.8	4	ENSG00000119801	51646	YPEL5
ENSG00000120686.7	4	ENSG00000120686	51569	UFM1
ENSG00000120709.6	4	ENSG00000120709	51307	FAM53C
ENSG00000121067.13	4	ENSG00000121067	8405	SPOP
ENSG00000122218.10	4	ENSG00000122218	1314	COPA
ENSG00000122497.13	4	ENSG00000122497	25832	NBPF14
ENSG00000122641.9	4	ENSG00000122641	3624	INHBA
ENSG00000122642.6	4	ENSG00000122642	11328	FKBP9
ENSG00000123066.3	4	ENSG00000123066	23389	MED13L
ENSG00000123119.7	4	ENSG00000123119	64168	NECAB1
ENSG00000123384.9	4	ENSG00000123384	4035	LRP1
ENSG00000123562.11	4	ENSG00000123562	9643	MORF4L2
ENSG00000124116.14	4	ENSG00000124116	140686	WFDC3
ENSG00000124151.14	4	ENSG00000124151	8202	NCOA3
ENSG00000124380.6	4	ENSG00000124380	11017	SNRNP27
ENSG00000125868.10	4	ENSG00000125868	11034	DSTN
[truncated: 991 more rows]
