# Supplementary material for: Mpath maps multi-branching single-cell trajectories revealing progenitor cell progression during development
Source: Nat Commun. 2016 Jun 30;7:11988. doi: 10.1038/ncomms11988 (PMC4931327; doi:10.1038/ncomms11988)
Supplement: Supplementary Data 6 — include genes that were down-regulated in SCUBA cluster 4 as compared to SCUBA cluster 3. The "Cluster 4 vs Cluster 3 Log2FC" column indicates Cluster 4 vs Cluster 3 fold change in log2 scale. [file ncomms11988-s7.xlsx]

## Sheet: TableS7_SCUBA_cluster4vscluster
Supplementary Data 6: Genes that were down-regulated in SCUBA cluster 4 as compared to SCUBA cluster 3.
gene	Cluster 4 vs Cluster 3 Log2FC	p.adj
Ly6d	-6.38871	6.58362e-14
Siglech	-6.29893	6.50591e-14
Cox6a2	-5.24	5.5822e-13
Cd7	-5.19134	6.66134e-14
Tfrc	-4.9782	1.02794e-10
Sell	-4.69738	6.58362e-14
Cd300c	-3.99057	8.29411e-10
Runx2	-3.98289	4.50674e-10
Tex2	-3.75026	1.27822e-08
Ly6c2	-3.70364	0.000200556
Gria3	-3.68766	1.87433e-09
Rexo2	-3.61811	4.73769e-07
Bst2	-3.61443	7.0354e-07
Spin1	-3.40516	3.85845e-06
Tns1	-3.31245	1.29665e-07
Gpr171	-3.2787	0.000266932
Pkig	-3.18135	2.21392e-05
Tcf4	-3.13553	3.10752e-08
Gm20721	-3.1299	1.53913e-06
Hmgn2	-3.12396	1.39614e-09
Capg	-3.06703	4.33389e-05
Tram1	-3.06248	3.25546e-06
Pgls	-3.02874	1.02679e-05
Tsc22d1	-3.02854	0.000109742
Atp1b1	-3.02737	5.07392e-09
Nle1	-3.01683	5.32708e-09
Fyb	-2.99397	3.7137e-05
Bex6	-2.96105	0.000239023
Bcl11a	-2.95758	8.23085e-06
Gatad1	-2.90472	2.07482e-05
Irf8	-2.87276	3.10052e-09
Tmed3	-2.85834	0.000309374
2016-09-01	-2.84709	3.16199e-05
Atp13a2	-2.84357	2.71596e-06
Nucb2	-2.82478	8.078e-05
Asb6	-2.817	6.5541e-09
Litaf	-2.80167	0.00117317
Rnaset2b	-2.80059	5.89359e-05
Gm29562	-2.77653	7.1755e-05
Cd164	-2.76388	0.000858965
Ctsb	-2.76205	1.41038e-05
Sdc4	-2.75228	9.60085e-06
Ighj1	-2.7457	0.0229868
Klhl9	-2.74119	1.00235e-05
Gm26735	-2.73737	0.000204902
Fgfr1op2	-2.7266	0.000154123
Tmem229b	-2.70856	0.000220501
Gm16386	-2.70816	6.18285e-11
Pecam1	-2.64554	0.000236277
Ptprcap	-2.63891	0.000712911
Stk4	-2.60413	0.000822269
AC107830.1	-2.60188	0.00649954
Dnajc7	-2.59322	0.00253969
Plac8	-2.58573	6.58362e-14
Tcf7l2	-2.57622	0.000100415
Spns3	-2.57458	0.00128722
Med10	-2.56224	0.00128069
Slpi	-2.54272	0.00398924
Golt1b	-2.49695	0.00302943
Phgdh	-2.49159	0.00166048
Csf2rb2	-2.48853	4.8838e-07
Blnk	-2.48423	6.28273e-09
Sec24d	-2.4586	0.0001472
Dhx9	-2.42895	8.16734e-05
Eldr	-2.42695	4.58116e-06
Gapt	-2.42238	0.000522276
Lair1	-2.41274	0.000500186
Psma2	-2.41213	0.00069966
Inpp4a	-2.3818	5.46725e-06
Spib	-2.3695	1.19162e-08
Thrap3	-2.36122	0.000266773
2016-09-11	-2.35722	0.00465026
Paqr5	-2.35592	0.000361367
Ralgps2	-2.35149	3.00101e-07
Ccdc34	-2.34919	1.671e-05
Fgr	-2.3276	2.98967e-05
Ifi27l2a	-2.31087	0.0253427
Fus	-2.3052	0.000401293
Serinc3	-2.30307	1.94733e-13
2700089E24Rik	-2.2993	0.00139679
Agtrap	-2.2715	0.000515672
Myb	-2.25758	1.7128e-05
Acly	-2.25373	0.00256535
Mef2c	-2.24522	0.000165063
Dnajb6	-2.23634	0.00220598
Fkbp2	-2.2247	0.0102407
Bcl2	-2.21748	0.000318584
Ndufs8	-2.21632	0.00501531
1190002F15Rik	-2.21457	0.0247717
Gng12	-2.19999	0.0100592
Setd2	-2.19869	0.000554709
Atp2b4	-2.18238	0.000332406
Gm22395	-2.1819	0.00664662
Wbp5	-2.16994	0.0057152
Tpd52	-2.16935	0.00648204
Gnas	-2.16577	0.00142901
Irf2bp2	-2.16157	0.000207595
Rabgap1l	-2.14046	0.00129483
Tubgcp5	-2.12562	0.000657283
Sec11a	-2.12271	0.0212076
Rell1	-2.1204	0.00050496
Ptprs	-2.11782	0.000436724
Ttc3	-2.10673	0.00883079
Hmgn3	-2.10053	0.00317136
Rcsd1	-2.09558	0.00925556
Cers6	-2.08949	0.000415654
Hp1bp3	-2.08047	0.000842393
Cenpf	-2.07004	0.0136273
Ebp	-2.05945	0.0298818
Nucks1	-2.0567	0.00101549
Cd93	-2.05086	0.000209186
Gm23268	-2.05024	0.0122778
Rac2	-2.04288	1.8648e-06
Slc44a2	-2.03986	0.013134
Acbd5	-2.03712	0.00249782
Adam10	-2.03343	0.00283704
Gm4258	-2.03169	0.00147203
Bclaf1	-2.02817	0.00279139
Rab33b	-2.02786	2.81543e-05
Ptpn6	-2.02663	0.00198261
Ptprf	-2.01836	5.36773e-06
Colgalt1	-2.01426	0.0140902
Gm28625	-2.01318	0.00542017
Runx1	-2.00943	0.00390661
Nemf	-1.99641	0.0151237
Pdia4	-1.99024	0.00932849
Prkar1a	-1.98765	0.0124881
Snx18	-1.9868	0.00548819
Cd72	-1.98582	0.00367314
Xrcc6	-1.98158	0.0228374
Pfdn6	-1.97696	0.0212523
Prdx2	-1.97363	0.011997
Srpk2	-1.96772	0.00434192
Lamtor4	-1.95951	0.0129856
Il7r	-1.95895	8.84595e-07
Ckap5	-1.95338	0.0414487
Tespa1	-1.95113	0.00332191
Ewsr1	-1.94974	0.000147542
C130026I21Rik	-1.94837	0.00967007
Dhx15	-1.94793	0.0116897
Cyth4	-1.9453	0.00579177
Smim5	-1.9385	0.00277716
Mcm6	-1.93469	0.0207692
Gm14161	-1.93241	0.000273381
Apobec3	-1.93011	1.022e-07
Cenph	-1.93011	0.00237079
Cnp	-1.92835	0.0407632
Tcf25	-1.9278	0.015227
Bloc1s2	-1.92596	0.0253411
Mif	-1.9252	0.015493
Ndufb6	-1.91975	0.0235153
Zfp644	-1.91522	0.0104497
Xpo1	-1.91226	0.032404
Npc1	-1.91132	0.000147513
Sp140	-1.90942	0.0362878
Mtf2	-1.90254	0.0272532
Ccar1	-1.89923	0.00902155
Cks1b	-1.89753	0.0150956
Cmtm7	-1.8927	0.0143579
Slc41a2	-1.88924	8.44185e-07
2310045N01Rik	-1.88775	0.0183373
Dap	-1.88604	0.0485869
Ctsl	-1.87939	5.43122e-05
Anp32e	-1.87679	0.0302759
Rad51ap1	-1.87647	0.020368
Rasgrp2	-1.87111	0.0299758
Nde1	-1.87048	0.0424254
Ly6e	-1.86698	1.16416e-11
Prorsd1	-1.86695	0.00502503
Lifr	-1.86654	0.000558005
Gtf2b	-1.8562	0.0446607
Rpl22l1	-1.85565	0.00479519
Tecr	-1.8537	0.0101977
Dgcr8	-1.84121	0.00484344
Ctsd	-1.83977	0.0451819
Hmgb1	-1.83944	4.39165e-09
Brd8	-1.83707	0.0232009
Pds5a	-1.82459	0.00584327
Wdr44	-1.81516	4.19226e-05
Gm10524	-1.81192	0.000771232
Crlf3	-1.81178	0.00825712
Tgfbr1	-1.80964	0.000713325
Slc43a3	-1.80914	0.0336891
C2cd3	-1.80561	0.0160528
Ighm	-1.80513	0.00219828
Gm10146	-1.80146	0.0296401
Lta4h	-1.79902	0.0477947
Bzw1	-1.79584	0.0058531
Nono	-1.7944	0.00962783
Nop56	-1.79419	0.0343087
Cpne8	-1.79393	0.0124371
Ormdl2	-1.78984	0.0302897
Cdk6	-1.78144	0.00146683
Gm26782	-1.77897	1.21193e-05
Hjurp	-1.77503	0.0249612
Srsf7	-1.77073	0.000770588
Grn	-1.76334	0.0317895
Cox7a2l	-1.76299	0.0463588
Jade1	-1.75426	0.00390809
H2afv	-1.75213	0.0233294
Net1	-1.73346	0.00887898
Atp2a2	-1.73259	0.00679493
Atp2a3	-1.73061	0.00729483
Syk	-1.72572	0.0100692
Tia1	-1.72392	0.0405785
Nme7	-1.72189	0.00701295
Mcm7	-1.71724	0.030124
Xbp1	-1.71544	0.0404968
RP23-380A10.6	-1.71401	0.00186863
Pisd-ps2	-1.71185	0.00418207
Itgax	-1.70733	0.00217354
Recql	-1.70262	0.0349726
A230046K03Rik	-1.69952	0.0258168
Gba	-1.69013	0.0455439
Elf1	-1.6708	0.0172387
Msi2	-1.66792	0.00294107
Arhgap17	-1.66651	0.0171806
Ly6a	-1.66395	0.00771394
BC005537	-1.64649	0.0162039
RP23-131N18.1	-1.64388	0.0142867
Hacl1	-1.6428	1.79676e-05
Dynlt1c	-1.63936	8.40639e-05
Lztr1	-1.63521	0.00523321
Pdzd8	-1.61882	0.00374945
Slc29a3	-1.61601	0.0369186
Arid1b	-1.61414	0.00180436
Gm21596	-1.59694	0.0292749
A530040E14Rik	-1.59584	0.00695033
Sox4	-1.59473	0.000320282
Krtcap2	-1.59434	0.0129365
Pcdhgb4	-1.59181	3.99393e-08
1700123O20Rik	-1.58961	0.0408406
Cul4a	-1.58763	0.00534721
Calcoco1	-1.58751	0.00146554
Erdr1	-1.5848	0.0131588
Paip1	-1.58421	0.0341338
6030443J06Rik	-1.58275	1.06126e-07
Gphn	-1.55746	0.0126501
Sos2	-1.54981	0.0235101
Kctd3	-1.54488	0.00141196
Stmn1	-1.54311	0.0210574
Ahctf1	-1.54084	0.0447766
Itsn1	-1.53902	0.00253155
Tex9	-1.52598	0.0169368
Gm16152	-1.52574	0.046833
Ccnd2	-1.51217	0.0162338
Slc38a1	-1.51136	0.0411745
Gm27754	-1.50181	0.0179609
Tra2a	-1.49312	0.0147418
Hmgn1	-1.48344	0.0353098
Me3	-1.47896	0.00118557
Sema4b	-1.46873	0.000477537
Mpeg1	-1.46618	0.0372117
Ube2e2	-1.45394	0.0111456
Rbm26	-1.43896	0.028612
Atp5k	-1.41975	0.0156869
Gna11	-1.41956	0.0432585
AK010878	-1.41007	0.0168435
Eepd1	-1.40288	0.00439766
Slc27a1	-1.40069	0.0014321
Invs	-1.39381	0.000766531
Gm22411	-1.38464	0.00354733
Dclre1c	-1.37833	0.00908961
Gimap6	-1.35923	0.0436435
Ppp2r5e	-1.35377	0.0307632
Hmgb1-ps8	-1.35022	0.00162544
Wiz	-1.3451	0.00685493
Gm28268	-1.34223	0.00550156
Upk1b	-1.33901	0.0442153
0610009E02Rik	-1.33186	0.0430466
mt-Nd6	-1.32367	0.0208073
Asb18	-1.32327	0.00722248
Carhsp1	-1.28837	0.00128969
Traf5	-1.26658	0.00432572
Gm14342	-1.25751	0.000209222
Gm15859	-1.25411	0.020933
Chdh	-1.25383	0.0346564
4930538E20Rik	-1.24555	0.0181208
Aff3	-1.23782	0.0355067
Stambpl1	-1.2311	0.00929359
RP23-296I6.4	-1.22057	0.0335372
Nox4	-1.21843	0.0228798
Morf4l1	-1.21807	0.0117576
Fcrla	-1.21712	0.000186942
Lgals1	-1.21235	0.00106066
Hsp90b1	-1.20685	0.0064944
Shprh	-1.19437	0.00952516
Bbs5	-1.18898	0.015008
Mn1	-1.18544	0.00743512
RP24-86C19.3	-1.18077	0.0129347
Slamf6	-1.17639	0.0118399
Rpl31-ps8	-1.16926	2.14292e-06
Ets1	-1.16791	0.00620203
Notch1	-1.16718	0.0178132
Gm28347	-1.16231	0.0103129
Havcr1	-1.1578	0.00116884
Hist2h2bb	-1.15398	0.0350112
Fhit	-1.1477	0.00208185
Zfp608	-1.13658	0.0220176
Gm11345	-1.13568	0.00249305
Gm16933	-1.10982	0.0159496
Prdx1	-1.10335	0.0370995
Serpine2	-1.09035	0.00141153
Zfp758	-1.08108	0.00742053
Grk4	-1.08104	0.00507018
Esr2	-1.07261	1.77093e-06
Gm12976	-1.06748	0.0445763
Ankib1	-1.06303	0.038373
Ccr9	-1.05288	0.0083247
3110007F17Rik	-1.01113	0.0102355
Gm5860	-1.01034	0.0303237
Rpl31	-1.00214	9.67671e-06
Gm13919	-0.998692	0.00145418
Gm15535	-0.997805	0.0355549
Maml2	-0.978106	0.0123947
Lzts1	-0.966974	0.0193476
Sla2	-0.964603	0.00178663
Pola2	-0.957212	0.00611198
1700095J07Rik	-0.953471	0.00825175
RP24-242N1.2	-0.947989	0.0489974
Glrb	-0.943769	0.0103928
Hs6st1	-0.937351	0.0330798
Mctp2	-0.915469	0.0367303
N4bp3	-0.907075	0.0417537
Gm26947	-0.905151	0.013056
Gbp8	-0.895701	0.00265444
Cdh5	-0.889634	0.000263908
Gm12587	-0.878519	0.00770386
RP24-176F12.6	-0.876564	0.0219515
Pacsin1	-0.869464	0.000597585
Blk	-0.869201	0.00339015
Cd38	-0.861353	0.0122321
RP23-59N15.4	-0.855894	0.00111456
Gm26608	-0.853709	0.0135523
Gm13577	-0.847377	0.00785238
RP24-73O16.3	-0.834019	0.00254815
RP23-19M20.2	-0.830333	0.0254011
Lss	-0.830169	0.00260842
RP23-337F12.2	-0.816197	0.0350815
Fth1	-0.815269	0.0163756
Cd300lf	-0.814251	0.0358142
Fads2	-0.809118	0.0467934
Tesc	-0.80653	0.0249242
RP23-1B19.2	-0.801679	0.00176235
Cbx3	-0.791444	0.0239197
Gm26880	-0.791361	0.0420078
Gm24795	-0.791286	0.0223503
Gm25110	-0.791286	0.0223503
Gm25171	-0.791286	0.0223503
Gm25775	-0.791286	0.0223503
Prkca	-0.790408	0.00481478
P2ry12	-0.765172	0.00182325
mt-Cytb	-0.763448	0.0249528
WI1-1981I9.3	-0.760794	0.017225
Gm14634	-0.741739	3.15452e-05
Mdga2	-0.732584	0.0105267
Hectd2	-0.701305	0.00332699
Cpn2	-0.68599	3.17075e-07
RP23-271C13.2	-0.681811	0.00535275
Gm12253	-0.671367	0.0413179
Zcchc18	-0.665946	0.0170222
Egfr	-0.641737	0.0198504
1500009L16Rik	-0.636307	0.0442228
Hmgb1-ps3	-0.622427	0.0117499
Adarb2	-0.618285	0.0490397
Prss55	-0.611557	0.028274
Cmtm2a	-0.608724	0.0269618
Mesp2	-0.60079	0.00287113
RP23-118E21.11	-0.592319	0.0257434
Rltpr	-0.585812	0.0119502
Ctsw	-0.577781	0.0390833
Gm28437	-0.574012	0.0281675
1700003M07Rik	-0.572773	0.0333939
Tspyl4	-0.561303	0.039169
Gm20644	-0.559335	0.0205569
Ahdc1	-0.552667	0.0313981
Tmem88b	-0.55266	0.0396051
Sgsm1	-0.53371	0.0322059
Gm26707	-0.518246	0.0312054
Gm5113	-0.510303	0.0430995
RP23-26I10.6	-0.497437	0.0270912
Gm27209	-0.491175	0.00614356
Lrrc2	-0.490988	0.00673821
Robo3	-0.489722	0.0356619
Gm17235	-0.461469	0.0246162
Lgmn	-0.456938	0.00789407
Gm29199	-0.448066	0.0491929
Apol7a	-0.440842	0.00949212
RP23-191A19.1	-0.413263	0.0125942
Tmem221	-0.408476	0.0259214
Gm13707	-0.398799	0.0294377
Gm4279	-0.394605	0.0060724
Gm12027	-0.380807	0.0173218
4833427F10Rik	-0.379387	0.0243678
Gm525	-0.3771	0.0347557
RP23-73N8.2	-0.327549	0.0371921
RP23-335C3.7	-0.310521	0.012128
Gm10619	-0.292341	0.000752793
Anp32b-ps1	-0.263808	0.0113603
Gm11512	-0.263511	0.0450309
Dcst1	-0.247762	0.0458748
4930519G04Rik	-0.244872	0.0244868
Lypd6b	-0.237173	0.0195835
Cel	-0.237143	0.0163404
Gm5967	-0.235644	0.0407297
RP23-259O15.2	-0.195952	0.00215903
Gm21854	-0.186964	0.0397397
RP24-350A15.3	-0.179542	0.00645212
RP24-272N10.6	-0.126502	0.0203944
9530046B11Rik	-0.105251	0.0424481
