# Supplementary material for: Mpath maps multi-branching single-cell trajectories revealing progenitor cell progression during development
Source: Nat Commun. 2016 Jun 30;7:11988. doi: 10.1038/ncomms11988 (PMC4931327; doi:10.1038/ncomms11988)
Supplement: Supplementary Data 7 — include genes that were up-regulated in SCUBA cluster 4 as compared to SCUBA cluster 3. The "Cluster 4 vs Cluster 3 Log2 FC" column indicates Cluster 4 vs Cluster 3 fold change in log2 scale. [file ncomms11988-s8.xlsx]

## Sheet: TableS8_SCUBA_cluster4vscluster
Supplementary Data 7: Genes that were up-regulated in SCUBA cluster 4 as compared to SCUBA cluster 3.
gene	Cluster 4 vs Cluster 3 Log2 FC	p.adj
H2-Aa	7.91789	2.84217e-14
Cd74	7.72935	2.84217e-14
H2-Eb1	7.6275	2.84217e-14
H2-Ab1	7.40993	2.84217e-14
Plbd1	6.42446	2.84217e-14
Ifitm3	6.33364	7.42739e-14
Id2	6.1664	6.56142e-14
Ifi205	5.58111	3.94129e-14
Slamf7	5.48114	2.84217e-14
Lyz2	5.45608	9.52832e-11
Ms4a4c	5.37983	4.67404e-12
Ccr2	4.91501	1.82535e-10
Trf	4.87404	2.05803e-11
Ifitm2	4.80319	4.8902e-12
Ccl6	4.79095	7.4718e-14
Lgals3	4.72547	1.94824e-11
Naga	4.72363	3.57696e-10
Anxa1	4.46969	4.27913e-08
Naaa	4.25443	9.15934e-14
Batf3	4.18842	3.18634e-14
Ifi30	4.14659	8.27397e-09
H2-DMb1	3.96822	5.54574e-07
Mnda	3.9457	2.08944e-13
Mctp1	3.76054	1.8897e-09
Wfdc17	3.69912	5.55168e-08
Anxa2	3.63199	1.2364e-05
S100a4	3.50905	1.69191e-06
Cyb5a	3.43687	7.28717e-05
Ckb	3.4089	6.65024e-14
Irf5	3.38488	3.14252e-06
Cd68	3.23014	6.40781e-05
Wdfy4	3.14203	1.07616e-07
Ms4a6c	3.0611	1.69173e-07
Rgs2	3.04387	0.000140346
Evi2a	3.0316	1.98965e-05
Anxa5	2.94805	0.00119497
5430435G22Rik	2.87608	5.29529e-07
Slfn2	2.8516	1.32816e-05
Gatm	2.84278	2.76996e-06
Samd9l	2.76513	5.27794e-08
Pak1	2.73012	0.000452164
Ciita	2.72599	6.58362e-14
Ppt1	2.70712	0.00102605
Sat1	2.70427	0.00648696
Phf11b	2.69869	1.94615e-06
Rab32	2.69074	0.000325838
Cd52	2.67095	1.38671e-06
Itgb2	2.66957	1.6356e-05
Itgb7	2.646	0.000127527
Ifitm6	2.62497	3.34279e-06
Aif1	2.60933	0.000282519
Cysltr1	2.59797	5.20078e-09
Cln3	2.54226	0.000191595
Cotl1	2.53135	0.000147204
Cst3	2.52024	6.7335e-13
Cd209a	2.48935	0.00146438
Fos	2.47222	0.0129114
Phf11a	2.38096	8.32526e-08
Myo1f	2.34257	0.00201303
Psmb10	2.32327	0.00601944
Dna2	2.31953	0.000153196
Slc46a3	2.30896	5.1859e-07
Commd8	2.30459	0.00100576
Ctf2	2.28928	1.7661e-06
Fundc1	2.25395	0.012942
Myadm	2.25071	0.000731877
Gvin1	2.23936	0.000172234
Aldoa	2.22457	0.006928
H2-Oa	2.22004	0.0002353
Actr3	2.21195	0.00142287
Ndufs5	2.20613	0.00792459
Ccl9	2.20301	0.00622394
Ube2f	2.19566	0.020931
Ifngr1	2.18805	0.00334216
Lrrk1	2.1853	0.00122423
H2-DMa	2.17122	0.00372255
Man2b1	2.16827	0.00220168
Trafd1	2.15213	0.000207497
Cab39l	2.14307	0.00330753
Srsf9	2.14102	0.000519545
Snx10	2.11333	0.00876661
Itpripl1	2.109	0.00333839
Mcemp1	2.1065	3.7273e-11
Sla	2.09875	0.0128208
Gm1966	2.09533	0.000136474
Rps27a-ps2	2.08953	0.000255977
Ict1	2.08296	0.027408
Arhgap26	2.05384	0.000117879
Rnf5	2.02509	0.00793942
P2ry10	2.0051	2.28131e-06
Ralb	1.99565	0.000144672
Rabggta	1.99482	8.26283e-05
Ndfip1	1.99047	0.0060881
Vps51	1.98947	0.00290987
Polr2g	1.98451	0.0488359
Cpsf3	1.97943	0.0305817
Atf3	1.97932	7.20828e-05
Pim1	1.97753	6.43068e-05
Cd86	1.97728	2.19995e-08
Gm15899	1.94394	0.0123805
Ece1	1.94302	0.00814247
Ccdc88a	1.9283	0.0152043
Gm9844	1.92122	1.33646e-06
Lrrk2	1.91873	1.34734e-08
Klrk1	1.91536	0.01171
Lst1	1.91077	0.00935725
Nadk	1.90858	0.00777704
Rgs1	1.90622	0.0019177
Ensa	1.90372	0.0240422
Isyna1	1.88766	0.00370115
Nelfb	1.88267	0.00202546
St6galnac4	1.8817	0.00202301
Ldha	1.87984	0.0203343
Copg2	1.87648	0.00333233
Rin3	1.86021	0.0201319
Crip1	1.85604	0.00425941
Pqlc1	1.85301	0.00763893
Btla	1.84746	0.000129883
Degs1	1.82779	0.0470742
Rpl10a-ps1	1.8146	0.000107633
Spi1	1.78121	0.0159769
Cd48	1.78081	0.0137849
Gm15987	1.77508	9.88412e-05
Cyba	1.77341	0.0149368
Fam129a	1.73461	0.00407503
Gm12191	1.71797	0.0258722
Kit	1.7162	0.00428824
Lpcat4	1.69636	2.933e-05
St3gal5	1.68394	2.02052e-06
Arf6	1.68357	0.00252721
2016-03-01	1.67127	0.0031113
Fxyd5	1.66883	0.000844385
Slfn5	1.65421	3.44891e-05
Tmsb4x	1.62689	2.64344e-13
Trerf1	1.62185	0.00029991
Pnpo	1.61183	0.0130195
Stard9	1.60801	7.63482e-05
Abca3	1.60516	0.00131874
Rbpj	1.59569	0.00343506
Mgst3	1.57872	0.017802
Olfm1	1.57764	0.000237475
Zeb1	1.56386	0.0247349
Mtus1	1.562	0.00238544
Cd97	1.55978	0.000668968
Ptprc	1.55681	0.0309059
Adrbk2	1.55421	0.00211873
Rassf4	1.55127	0.0496773
Filip1l	1.53224	0.000548577
Csf2ra	1.5283	0.00242022
Pid1	1.52675	0.00776537
Rab43	1.49724	0.0100587
Dusp22	1.49378	0.0427806
Klf16	1.48966	0.00140654
Il6ra	1.48877	0.0046311
Usp25	1.47973	0.012947
Prkar2a	1.47403	0.0210258
Mospd2	1.47171	0.0146738
Uqcrq	1.46505	0.0410523
Ppap2c	1.45636	0.00649445
Unc119	1.44853	0.0103197
Sod1	1.44291	0.000550949
Tlr3	1.42281	6.64889e-06
Sdad1	1.42191	0.0387485
Clec4b1	1.41782	1.78511e-05
Etohi1	1.41705	0.0138389
Slc8b1	1.41232	0.00192208
Ptp4a2	1.40901	0.0145622
Sulf2	1.40653	7.79874e-06
Cxx1a	1.39788	0.00152947
Pdlim5	1.39405	0.0041758
Gm28196	1.38763	0.00139929
Wdr34	1.38351	0.00492428
Tmsb10	1.37269	2.08267e-11
Serpinb10	1.37195	0.000310989
Gm15250	1.37048	0.005361
Notch2	1.35857	0.00101999
Gcsam	1.34071	5.29614e-06
Hpgd	1.31038	4.53294e-06
Dusp3	1.30368	0.00787624
Chd3os	1.29737	0.0333149
Plekho2	1.29478	0.033367
Klf3	1.29069	0.00221714
Pacs2	1.28788	0.00791022
RP23-116M12.7	1.28661	1.24166e-06
Pea15a	1.27583	0.0165663
Tstd3	1.27407	0.0421775
Zbtb46	1.26595	0.000113719
Rpl10a	1.25681	0.000890214
B430306N03Rik	1.25434	0.000646849
Plscr1	1.25364	0.00642748
Rap2b	1.24689	0.00251755
Ifi204	1.24462	0.00079757
Nap1l1	1.23876	0.0344468
Gm11518	1.22878	0.0149009
Nr4a2	1.22863	0.00208592
Rpl36a	1.22817	0.000997361
Lrrc25	1.22668	0.0112204
Snx21	1.22182	0.000764512
Tbxas1	1.21905	0.0336808
Il1r2	1.20866	0.000100221
Gpr141	1.20481	0.00194353
Stk10	1.20229	0.0401912
Gm15500	1.17359	0.00161735
Ahnak	1.17168	0.0119785
5830432E09Rik	1.17004	0.00103965
Rps21	1.15932	0.00146846
Gm26716	1.15577	0.000914831
Cxx1b	1.13915	0.00145639
Nav1	1.1386	0.0176173
Ids	1.12356	0.00791558
Rpl8	1.11928	0.000273917
Gm20659	1.11181	0.0387878
Lilrb4	1.07544	0.00440523
Kdm7a	1.07044	0.0196066
Clec4a3	1.05505	1.50733e-06
Dpep2	1.05236	0.000120118
Npm1	1.04644	0.000863069
Nfkb2	1.02465	0.00804977
Tbc1d9	1.0242	4.10969e-07
Gm15922	1.02171	0.00336391
Gm2a	1.01497	0.00613116
Gm28006	1.01061	0.0325738
Aim1	1.00055	9.20548e-07
H3f3a	0.987557	0.00919568
Rpl3	0.980899	0.00271447
Rps27a	0.973822	0.00156466
Tmem106a	0.973278	0.00186464
Clec4a1	0.956092	0.000883559
Rpl22	0.9479	0.0239126
Pitpnm1	0.947012	0.00717736
Tgfbi	0.941841	0.0088101
Rpl14	0.929597	0.00330112
Gnb2l1	0.924667	0.00881339
1700027A07Rik	0.922458	0.000171382
Rps12l1	0.914967	0.000437504
G430095P16Rik	0.908064	0.0236747
Plxnd1	0.906197	0.000630904
Bcl6	0.88983	0.00457828
Ticam1	0.884667	0.0182433
App	0.875987	0.00258468
n-R5s33	0.873077	0.00850444
Bcan	0.853542	1.44362e-12
Slc6a18	0.851398	0.00115072
Rnf144b	0.843844	0.0186115
Il13ra1	0.834169	0.0244002
Pbx1	0.834151	0.0361022
Actb	0.819532	7.53509e-09
Tppp3	0.819263	0.0249011
P2ry6	0.806841	0.0237417
Cfh	0.78198	0.0421673
Rpl18	0.763601	0.00631326
Cryz	0.761953	0.0035349
Gpr114	0.75889	0.000801105
4930477E14Rik	0.7515	1.05834e-06
Dapk1	0.738336	0.00694099
Pglyrp1	0.711563	0.0326348
AC148982.1	0.711043	0.00622706
Egfl8	0.704627	0.0072178
Gm15501	0.684927	0.045323
Rps7	0.668001	0.0135252
Gm3272	0.664469	0.0353985
1810024B03Rik	0.654139	0.0140115
Gm6472	0.644092	0.00160931
Sdc3	0.637295	0.0464456
Fgfr1	0.626756	0.0490887
4930506M07Rik	0.618112	0.00756743
9230112E08Rik	0.614529	0.0240363
Rpl9	0.612367	0.0395432
Gm25003	0.59614	0.0484375
Rpl4	0.586656	0.0250205
Gm2000	0.578274	0.0017107
Rps29	0.559509	2.42225e-07
Rpl32	0.55718	0.00428883
Ccr1	0.552564	0.00195201
Fam221b	0.544579	0.00501422
Rplp1	0.53836	0.0369735
Hivep2	0.537592	0.0224239
Phkg1	0.536075	0.0412899
Zbtb7b	0.522999	0.0136468
Gm11626	0.522463	0.0393601
Gm8399	0.521417	0.00331448
Lyz1	0.520603	0.0166801
Fbrsl1	0.511888	0.0452854
Irf4	0.507326	0.0273889
Rpl35a	0.501797	0.0389639
RP24-79F8.1	0.499078	0.0152171
Serpinb2	0.461226	0.033506
RP23-145F12.1	0.453252	0.00384019
Rpl18a	0.446558	0.00344534
Agpat4	0.440576	0.0218943
Rps18	0.431037	0.0219546
Pvrl1	0.419499	0.000121432
Gm4750	0.382446	6.29089e-11
Gm8464	0.382446	6.29089e-11
Trim7	0.362993	0.00987671
Gm5528	0.362386	0.0198579
Rpl9-ps2	0.330561	0.00219673
Tlr13	0.300933	0.0264283
Actg2	0.279351	0.000143481
Plekhd1	0.274071	0.00509765
Gm5637	0.246258	0.0293918
Gm5388	0.231791	0.0262789
Gm4883	0.215203	0.0101142
RP24-505E24.2	0.187217	0.00975247
Sync	0.175122	0.0396341
Rpl23a-ps13	0.148041	0.0137997
Gm3508	0.123606	0.0062353
