# Supplementary material for: Mpath maps multi-branching single-cell trajectories revealing progenitor cell progression during development
Source: Nat Commun. 2016 Jun 30;7:11988. doi: 10.1038/ncomms11988 (PMC4931327; doi:10.1038/ncomms11988)
Supplement: Supplementary Data 8 — include genes that were differentially expressed between Mpath landmark preDC_c and preDC_b, and Genes that were differentially expressed between Mpath landmark preDC_a and preDC_b. preDC_a represents early uncommitted preDC, preDC_b represents intermediate cDC2 primed preDC, preDC_c represents late cDC2 committed preDC. [file ncomms11988-s9.xlsx]

## Sheet: TableS9_DEG_preDC_c vs preDC_b
Supplementary Data 8: Genes that were differentially expressed between Mpath landmark preDC_c and Mpath landmark preDC_b, and Genes that were differentially expressed between Mpath landmark preDC_a and Mpath landmark preDC_b..
gene	preDC_c vs preDC_b log2FC	preDC_c vs preDC_b p.adj			gene	preDC_a vs preDC_b log2FC	preDC_a vs preDC_b p.adj
Siglech	-7.0541	1.27e-11			Klrd1	-4.10116	2.49e-05
Ly6d	-6.71281	3.68e-09			RP23-32A8.1	-3.98334	0.00852278
Irf8	-6.66474	5.43e-14			Ubl3	-3.85503	0.00527077
Tex2	-5.15704	1.52e-06			Nfkbiz	-3.5789	6.03e-06
Tfrc	-4.71033	0.000317768			Lifr	-3.53254	6.2e-08
Sell	-4.69442	5.25e-06			Pnrc1	-3.44291	0.00144968
Cox6a2	-4.65095	0.000494038			2410006H16Rik	-3.09057	0.00263572
Spin1	-4.42276	0.000713629			Arf4	-3.00355	0.0346493
Cd300c	-4.381	4.36e-05			Ptprc	-2.90654	0.0105894
Bst2	-4.24024	0.00213004			Gm29408	-2.78085	0.00253265
Lifr	-4.17676	3.21e-09			Gm26809	-2.7373	0.0446688
Gpr171	-4.16347	0.0124114			Gm27754	-2.69626	0.00635762
Tsc22d1	-4.02895	0.00351723			Sys1	-2.68332	0.00148915
Unc93b1	-3.87469	0.00463256			Itga4	-2.61386	0.0234684
Rexo2	-3.83768	0.00412731			Ctsl	-2.53495	6.25e-05
Atp1b1	-3.78065	6.31e-05			Stat2	-2.48399	0.00314812
Mpeg1	-3.76058	0.000202985			Cd200r1	-2.42482	0.0284693
Nle1	-3.73518	1.99e-05			Ccr9	-2.40141	2.17e-06
Spns3	-3.69561	0.0114809			Ccpg1	-2.3896	0.04153
Cd7	-3.68009	3.81e-05			Tmem234	-2.38323	0.0175411
Paqr5	-3.54674	0.00252744			AF251705	-2.37178	0.00403858
Runx2	-3.40979	0.00411752			Slc23a2	-2.36619	0.00178305
Ssbp1	-3.37008	0.0149553			Gcn1l1	-2.34645	0.00324564
Ctsb	-3.24265	0.014681			Tnfaip3	-2.31104	0.0235584
Csf2rb2	-3.22862	0.000256906			Nfat5	-2.29282	0.0452756
Gria3	-3.11978	0.0244947			Fgr	-2.27742	0.0163046
Tbc1d8	-3.11247	0.0214766			Madd	-2.1911	0.0210068
Tcf4	-3.09838	0.00314268			RP23-164N7.1	-2.17963	0.0247853
Tns1	-3.06639	0.012266			Itpr2	-2.09622	0.00454481
Lair1	-3.03919	0.0258748			Ier5	-2.00437	0.00635635
Sdc4	-3.01111	0.0110676			Ndst1	-1.98819	0.00281557
Ralgps2	-2.95013	6.49e-05			Slc15a4	-1.97801	0.0454567
Fryl	-2.93873	0.0454243			Unc119	-1.97196	0.0432653
Ptprs	-2.87274	0.0126409			Sema4b	-1.89576	0.00638973
Asb6	-2.86917	0.00182389			Lrrc8d	-1.89314	0.0168316
Fgr	-2.796	0.00356807			Ift20	-1.82384	0.0196216
Gm16386	-2.74947	0.000139156			Gm13919	-1.75105	0.000185489
Mef2c	-2.73216	0.0295583			Gm20400	-1.73515	0.0143954
Sec24d	-2.72666	0.0252603			Kynu	-1.6589	0.0496561
Ctsl	-2.68649	0.000106711			Gm21798	-1.59562	0.00427959
Net1	-2.6852	0.0351041			Grap	-1.53538	0.011009
Krtcap2	-2.67221	0.0211758			Adam19	-1.53467	0.0191965
Inpp4a	-2.59783	0.0164556			Cd40	-1.5344	0.0313856
Mycl	-2.53746	0.00306213			Adap2os	-1.52656	0.0408933
Upb1	-2.50554	0.0353197			Furin	-1.515	0.0286737
Calcoco1	-2.46231	0.00683098			Cd300lf	-1.51153	0.00685133
Gm14161	-2.41516	0.0344152			RP24-286D13.2	-1.47157	0.00187934
Gcn1l1	-2.35269	0.00941848			Cpne9	-1.47066	3.09e-05
Ndst1	-2.30577	0.00103585			Gm24795	-1.41113	0.0218962
Rab33b	-2.28609	0.00889358			Gm25110	-1.41113	0.0218962
Slc41a2	-2.27299	0.000975751			Gm25171	-1.41113	0.0218962
Sema4b	-2.2645	0.0016786			Gm25775	-1.41113	0.0218962
Plac8	-2.22423	0.000506872			D2hgdh	-1.36924	0.0240108
Slc23a2	-2.19355	0.0146804			A630075F10Rik	-1.36102	0.00196756
Blnk	-2.19334	0.00833897			Egfr	-1.28093	0.00201244
Pcdhgb4	-2.09962	9.99e-06			RP23-154K6.1	-1.24992	0.0130634
Ift20	-2.07883	0.0115676			Gm29358	-1.18925	0.0498131
Ccr9	-2.01548	0.000641819			Ahdc1	-1.17159	0.0001466
Ets1	-2.00728	0.00263982			Gm2245	-1.13675	0.0457941
6030443J06Rik	-1.99551	6.36e-05			Cdc14b	-1.11716	0.00351453
Ptprf	-1.97498	0.0278735			Mir124-2hg	-1.1145	0.0346003
Apobec3	-1.92615	0.0131501			Gpr137b-ps	-1.09129	0.023251
Cd300lf	-1.91917	0.000675903			Apod	-1.07629	0.0182859
Ly6e	-1.87457	0.00074137			Il1bos	-1.05766	0.0183529
Gm13919	-1.84866	0.000324206			Ahr	-1.05357	0.0306803
Invs	-1.80237	0.0288924			Gbp8	-1.04541	0.00248355
Wdr44	-1.78249	0.038155			Rasl11b	-1.01901	0.00320375
Slc27a1	-1.77697	0.0170989			RP23-26A10.3	-0.98203	0.0250417
Il7r	-1.70854	0.0217356			Lefty2	-0.956238	0.00131418
Hacl1	-1.58214	0.0308889			Prtg	-0.954127	0.00417784
Esr2	-1.55215	4.85e-05			Rbm11	-0.935116	7.88e-05
Grap	-1.5314	0.0279605			Lefty1	-0.864037	0.0019115
Gm24795	-1.47605	0.032162			2810433D01Rik	-0.851977	0.0101749
Gm25110	-1.47605	0.032162			Prr15l	-0.82001	0.00356315
Gm25171	-1.47605	0.032162			2700068H02Rik	-0.770475	0.0159879
Gm25775	-1.47605	0.032162			Gm26542	-0.759152	0.0117876
RP24-286D13.2	-1.34309	0.0180993			RP23-193O23.2	-0.73523	0.00894118
RP23-280F6.5	-1.3144	0.036843			Figf	-0.677541	0.018868
Zcchc18	-1.24245	0.0446216			Zfp9	-0.648591	0.0295203
Gm17205	-1.23534	0.0296828			2610028H24Rik	-0.637684	0.0168805
Ahdc1	-1.21947	0.000338333			Mmp16	-0.561975	0.0229434
RP23-241G23.1	-1.21683	0.0218103			2310015K22Rik	-0.535527	0.0118871
Cdc14b	-1.21407	0.00353124			Nupr1l	-0.480926	0.0029444
Cdh5	-1.14234	0.00675596			Awat2	-0.477449	0.0157149
Snhg11	-1.13078	0.0202473			Gm5900	-0.456052	0.0257885
Apod	-1.11414	0.0301749			Gm10619	-0.381965	0.0118082
Pacsin1	-1.08624	0.011285			Syt13	-0.335808	0.0152022
Gbp8	-1.05975	0.00651977			RP24-350A15.3	-0.309068	0.00465051
Cpn2	-1.03587	7.98e-06			9530046B11Rik	-0.21454	0.0150016
Gm14634	-1.03358	0.00476482			Ephb2	0.593032	0.033856
Rasl11b	-1.01901	0.00962005			Rps19	0.704643	0.00966418
Prtg	-0.990529	0.00765856			Gm6065	0.720347	0.0347585
Gm26707	-0.972587	0.0321337			Cpeb4	0.823551	0.00474317
Prr15l	-0.820728	0.0104172			Gm26727	1.04951	0.0102557
2700068H02Rik	-0.779356	0.0334657			Gpx1	1.09383	0.00216531
Lefty2	-0.776214	0.0455124			Rpl28	1.10156	0.03805
Nckap5	-0.772522	0.00929675			C030017K20Rik	1.16766	0.0134125
Figf	-0.695056	0.0338373			Gm14760	1.19271	0.00245028
Mmp16	-0.628932	0.0168585			Rpl14	1.35111	0.0342068
Bhlhe41	-0.554568	0.0459009			Cxx1b	1.35667	0.0429456
Gm5900	-0.481853	0.0340371			Ptma	1.37185	3.4e-06
Gm10619	-0.429422	0.00786892			Rpl28-ps1	1.61314	0.00586004
Nupr1l	-0.421758	0.0365578			Alyref	1.64161	0.0422213
RP24-350A15.3	-0.343253	0.00345966			Hmgb1	1.68253	0.00453468
9530046B11Rik	-0.21454	0.0353225			Cbx3	1.6857	0.00129729
Slc17a8	0.259285	0.0159236			Canx	1.78678	0.0394937
Gm4750	0.322618	0.0324335			Vim	1.8056	0.0345956
Gm8464	0.322618	0.0324335			Gm22030	1.8628	0.00475299
Gm13846	0.426338	0.00306618			Lcp1	1.93527	0.0175896
Pld5	0.454572	0.00292957			Ptprf	1.95062	0.0130625
Rps29	0.465037	0.0382545			Pgam1-ps2	1.95513	0.036088
Gm4883	0.468415	0.00375152			Atp5e	1.97771	0.00866827
Pvrl1	0.796919	0.000155645			Kntc1	2.00604	0.0188538
Bcan	0.843206	0.00189741			Wdr34	2.01001	0.0174267
4930477E14Rik	0.992018	0.00178225			Brip1	2.0222	0.0302547
4933433G15Rik	1.04044	0.000505818			Ccne1	2.0483	0.0193306
Rps3	1.09159	0.0498467			Gm10275	2.05166	0.00134394
Gm20708	1.09236	0.00383153			Itgax	2.05327	0.036928
Tbc1d9	1.13448	0.0208462			Pfn1	2.12037	0.000529329
Tmsb4x	1.1588	0.000746265			Hsp90aa1	2.12076	0.000105542
Zxdb	1.18549	1.89e-05			Hist1h2bl	2.12525	0.00435745
Gm20481	1.20448	0.00507742			Ctf2	2.13439	0.00805438
Aim1	1.20975	0.00929727			Snrnp70	2.13547	0.0225118
Gpx1	1.24017	0.00112153			Pfas	2.21187	0.0339752
Npm1	1.26272	0.0353521			Cox6c	2.22105	0.00248256
Irf4	1.33693	0.000577641			Gm6625	2.22511	1.68e-07
Gpr114	1.33901	0.00172391			Tubb5	2.23267	2.08e-06
Ccr1	1.36236	8.58e-06			Hmgn1	2.28121	0.0416192
Zbtb7b	1.39168	4.59e-07			Rabggta	2.31642	0.00695468
Sh3bgrl3	1.46239	0.0414198			Gm24085	2.33427	0.0131474
Plxnd1	1.48622	0.00176166			Atp5b	2.35462	0.00467851
Gm6625	1.49419	0.0050978			Selplg	2.38556	0.0257966
Tmsb10	1.49602	1.97e-06			Ccnd2	2.39773	0.0183728
Rpl28-ps1	1.5097	0.0317366			Ndufab1	2.40681	0.0233577
Mir6385	1.52258	0.0437455			Cox6b1	2.4114	0.0208139
Gm2a	1.54033	0.00461846			Bcl2	2.41624	0.0470874
G430095P16Rik	1.59215	0.0260668			Topbp1	2.43601	0.0283111
Clec4a3	1.61714	0.000306797			Nucks1	2.44058	0.0479981
Hsd17b11	1.62159	0.047189			Leo1	2.44226	0.0123259
Hsp90aa1	1.65081	0.0176738			H2afz	2.46094	2.05e-06
Ifih1	1.67103	0.0134407			Cox7b	2.48751	0.0200596
App	1.71623	3.34e-05			Gna15	2.49547	0.0387389
Tlr2	1.72982	0.00472078			Rps2	2.5041	2.68e-05
Ifi204	1.76147	0.00687094			Fcgrt	2.50602	0.0368611
Cst3	1.78576	0.00253439			2016-09-02	2.53248	0.0151535
Rpl14	1.82955	0.00247424			Ms4a6c	2.55318	0.0103536
Sdc3	1.84137	6.73e-05			Rpl22l1	2.55459	0.0386466
Sulf2	1.84811	0.00281143			Capzb	2.56509	0.016376
Athl1	1.85009	0.026021			RP23-243M12.5	2.56884	0.0442698
Tppp3	1.85929	0.000737832			Eif5a	2.59133	0.000396364
Stard9	1.88545	0.0169302			Rsrc1	2.64692	0.0485559
Lcp1	1.89855	0.0478331			Dek	2.66207	0.00194535
Vim	1.90824	0.0447588			Cotl1	2.68887	0.0290619
Dennd1c	1.914	0.0363769			Nusap1	2.69108	0.0489806
Nav1	1.91528	0.023921			Ndufb8	2.69252	0.0363711
Kcne3	1.9225	3.77e-07			Ndufa2	2.70822	0.0124697
Il1r2	1.92935	0.00319369			Hmga1	2.71623	0.044682
Csf2ra	1.92998	0.0344806			Uqcrb	2.71835	0.00990287
Olfm1	1.95651	0.0171897			Zmiz1	2.72349	0.00975466
S100a11	2.00396	0.0266508			Rps4l	2.72442	0.00171692
Dnajb14	2.03877	0.00818827			Cdk2	2.73239	0.00540506
Ckb	2.05066	0.0361002			Banf1	2.73409	0.015044
Cd86	2.0596	0.00106708			Erh	2.75114	0.000723223
Clec4a2	2.07505	0.00140155			Rad51	2.75202	0.0170483
Ids	2.13263	0.00239643			Tmem107	2.75479	0.0290891
Il13ra1	2.16083	0.000630112			Smdt1	2.7551	0.0368996
Rpl36a	2.16378	0.0006722			Pum2	2.76017	0.0286202
AI607873	2.1639	0.0208536			Ptges3	2.76046	5.43e-08
Hpgd	2.17254	4.74e-05			Nasp	2.78911	0.0179628
Lrrc25	2.17541	0.0272052			Ncapg2	2.80598	0.0138985
Gpr19	2.20035	0.00124564			Wdr76	2.80923	0.00205897
H3f3a	2.20452	0.00104693			Gm6563	2.8531	0.00945532
H2afz	2.20779	0.000180767			Zcwpw1	2.85958	0.00228358
Clec4a1	2.21434	3.48e-06			Ube2i	2.86185	0.0363723
Nr4a2	2.22077	0.00528272			Gm10039	2.87293	0.0383727
Rabggta	2.23368	0.0269748			Rdx	2.89246	0.0193177
Lilrb4	2.23393	0.00140965			Pcnp	2.90405	0.00783797
Snx21	2.2578	0.000474688			Nutf2-ps1	2.9074	0.0382201
Xaf1	2.26319	0.012565			Mrpl12	2.92431	0.0320688
Pydc4	2.2732	0.000857983			1700026L06Rik	2.92705	0.00116994
Gm26716	2.31027	0.000628118			Sod1	2.93753	2.02e-07
Dnajc4	2.32646	0.0219287			Etfb	2.94156	0.0294586
Lrrk2	2.36114	0.000301342			Mcm2	2.9551	0.0234895
Sod1	2.38863	0.000259886			Pkmyt1	2.96161	0.000831863
Mnda	2.40317	0.0132761			Slc43a3	2.99488	0.0203056
Cox7b	2.46306	0.0490889			Atp5g1	3.00277	0.00318121
Gm1966	2.48247	0.0405763			Mcm7	3.00766	0.00427317
Itgam	2.48446	0.00450412			Dbi	3.02076	0.0140351
Ctf2	2.51053	0.00278451			Ranbp1	3.02083	0.000904243
Adrbk2	2.5275	0.00712864			Ldha	3.02923	0.0209685
Pim1	2.66369	0.00241866			Psmb5	3.04245	0.012241
Tcp1	2.68116	0.0173334			Ccne2	3.05901	0.00237002
Ralb	2.70619	0.00912909			Osgep	3.06212	0.040984
Rgs1	2.70656	0.025271			Snrpf	3.06752	1.99e-05
Gpr141	2.72936	3.25e-05			Snhg5	3.07125	0.0469483
Ifi205	2.7303	0.0177867			Ndufb6	3.0796	0.042573
Gm28196	2.74498	0.000103239			Pola1	3.08953	0.0019302
Ank	2.76396	0.00194298			Ssrp1	3.08972	0.0059939
Mefv	2.78913	0.000235172			Psma6	3.09067	0.0412283
Fcor	2.8079	0.00223472			Dnmt1	3.09183	0.000843345
Dna2	2.80985	0.0301601			Adprh	3.10063	0.0085055
Naaa	2.82054	0.00257211			Atad5	3.10668	0.00860852
Spi1	2.82198	0.0459754			Hnrnpab	3.12433	0.00249024
Fxyd5	2.82389	0.000224605			Vkorc1	3.13571	0.0231659
Rbpsuh-rs3	2.84245	0.00371356			Tecr	3.13643	0.00821806
Il2rg	2.86175	0.0403234			Atad2	3.14951	0.0022317
Cyba	2.88327	0.0391867			Blvra	3.16642	0.0144361
Arhgap26	2.91334	0.0030476			Wdhd1	3.20112	0.00300486
Dusp22	2.91554	0.0153426			Mki67	3.21317	0.00515072
Rel	2.93642	0.0112265			Ube2k	3.23222	0.0250854
Tmpo	2.9722	0.0420118			Nedd4	3.23858	0.0177492
Batf3	2.97236	0.000197557			Mrps5	3.23895	0.0161894
Cnnm4	3.02029	0.00783756			Arpp19	3.23958	0.0013216
Abracl	3.04371	0.00638538			Tipin	3.24302	0.0340306
Fbxo5	3.04869	0.0387472			Fen1	3.24634	0.0255469
Cd52	3.10281	0.00277514			Ak2	3.26372	0.00324175
Hmgb2	3.10873	5.37e-05			Cdk6	3.28036	1e-05
Slfn2	3.13878	0.0104456			Suz12	3.287	0.00996419
Ttc9c	3.17174	0.00226457			Med28	3.29533	0.0371277
Itgb7	3.19725	0.0188831			Clspn	3.31788	0.0148095
Dusp3	3.22393	1.75e-05			Rfc1	3.33039	0.000581175
Klf4	3.27075	0.00925762			Pbk	3.3377	0.021357
Actr3	3.28058	0.0166362			Hars	3.34051	0.00156347
Srsf9	3.29151	0.00381881			1190002F15Rik	3.3406	0.0251272
Mphosph8	3.29429	0.0250292			Hells	3.36105	0.00275025
Cotl1	3.29896	0.00755139			Psip1	3.36468	0.0105676
Sepp1	3.31059	0.0380634			Rab5a	3.36544	0.00545622
Suz12	3.3162	0.0229008			Hmgb2	3.38466	7.62e-07
Mettl23	3.33152	0.0402111			Kif23	3.41302	0.00796327
Gm15987	3.36227	3.31e-06			Sumo3	3.41499	0.0152619
Ggh	3.37271	0.00148868			Fam111a	3.44533	0.000506322
Mtus1	3.38874	1.84e-05			Tifab	3.44798	0.00228122
Top2a	3.38931	0.00317141			Ywhah	3.45777	0.00810257
Gvin1	3.40883	0.00103103			Spc24	3.47424	0.00192482
Birc5	3.41491	0.0473055			Hspa14	3.47931	0.0207101
Arpc5	3.42355	0.00261521			Tuba1c	3.48687	0.00950002
Cysltr1	3.50008	3.9e-05			Cks1b	3.50825	0.00353645
Supt16	3.5195	0.00201536			Ywhab	3.51156	9.85e-05
Wls	3.53024	0.00479666			Dtl	3.51433	0.000831454
Trappc1	3.53445	0.0303147			Rfc2	3.52532	0.0122567
RP23-243M12.5	3.55186	0.00275494			Gm13092	3.54227	7.75e-05
Myadm	3.55927	0.00158673			Orc6	3.54812	0.00870716
Tmem176b	3.58061	0.035377			Hnrnpd	3.55344	0.00239722
Ncf2	3.607	0.00622375			2700029M09Rik	3.56259	0.0057617
Itgb2	3.61257	0.00100109			Hmgn2	3.57082	7.87e-05
Atf3	3.62643	1.83e-05			Tuba1b	3.60501	6.35e-05
Fam111a	3.6395	0.000831749			Smc6	3.6509	7.76e-05
Anxa1	3.64521	0.0321279			D8Ertd738e	3.65219	0.0027214
Mgst3	3.65424	0.000469181			Capza2	3.65977	5.38e-05
Lat2	3.77766	0.0168665			Ndufs3	3.67662	0.00426198
Trafd1	3.87292	4.83e-05			Aurkb	3.67957	0.00401088
Cx3cr1	3.97364	0.00101025			Ezh2	3.68528	0.00480166
Pnp	3.99168	0.0102315			E2f8	3.69622	0.000107007
Gm13237	4.03469	0.00692653			Stoml2	3.69967	0.014993
Nrm	4.04395	0.00901998			Tmpo	3.71612	0.000890676
Ms4a6c	4.07509	1.2e-05			Lta4h	3.73622	0.00281075
D8Ertd738e	4.13097	0.00149163			Cope	3.73693	0.00716804
Snx10	4.13535	0.00174976			Prdx2	3.7468	0.000952278
Capza2	4.14996	2.07e-05			Prdx4	3.74864	0.0086323
Evi2a	4.17588	0.00181139			Mcm5	3.74957	0.000267027
Ict1	4.19393	0.00479325			Aldh9a1	3.75065	0.00135302
Plbd1	4.2139	9.64e-09			H2afv	3.76742	0.000740344
Ccr2	4.22925	0.00275702			Dpy30	3.77947	0.000844191
Mcemp1	4.30104	9.63e-14			Txn1	3.80303	4.41e-05
Emb	4.35086	9.89e-05			Pgam1	3.80706	0.000524514
Mctp1	4.47355	2.72e-05			Nono	3.82002	0.000210067
Wfdc17	4.83312	7.48e-05			Aarsd1	3.84437	0.00385923
Naga	5.07591	0.00011709			Gmnn	3.84566	0.00310225
Ifitm6	5.12192	1.73e-08			Hist1h4d	3.89155	0.0165613
Trf	5.26811	2.62e-05			Smc4	3.91235	0.000199985
H2-Eb1	5.27601	3.98e-08			Cops3	3.9457	0.00165832
H2-Aa	5.80593	3.95e-10			Smc1a	3.96323	0.000146691
H2-Ab1	5.80903	1.62e-08			Dkc1	3.96641	0.000512357
Cd74	5.89605	1.21e-09			Rbbp4	3.98352	4.19e-05
Slamf7	5.93039	1.23e-13			Gm13237	3.98587	0.00260604
Lgals3	6.02351	7.89e-09			Cdca7	3.99403	3.68e-05
S100a4	6.24625	3.99e-08			Pa2g4	3.99621	0.000560917
Ifi30	6.33035	2.11e-08			Gm15428	4.02293	0.00424409
Ms4a4c	6.49089	7.51e-07			Abracl	4.06505	6e-06
Ccl9	6.58749	8.61e-12			Bex6	4.16647	0.000706018
Lyz2	6.93059	1.87e-06			Rrm1	4.18989	8.47e-05
Cd209a	7.13586	9.52e-12			Nsmce1	4.19689	0.00156209
Ccl6	7.64571	1.32e-13			Supt16	4.23449	1.05e-05
Ifitm3	8.46936	3.83e-11			Asf1b	4.26828	0.000642115
Ifitm2	8.89543	9.47e-14			Tk1	4.27365	0.000439749
					Acer3	4.29063	0.00168746
					Anp32e	4.29253	0.000178011
					Tcf19	4.29352	0.000221208
					Slbp	4.29722	1.48e-07
					Smc2	4.31684	0.00133112
					Mcm3	4.331	8.92e-05
					Top2a	4.40465	3.2e-06
					Hprt	4.43092	0.000123222
					Arrdc1	4.43359	4.14e-05
					Dut	4.44409	1.01e-07
					Ran	4.45341	9.05e-09
					Prim1	4.62487	0.000164258
					Stmn1	4.80014	1.16e-07
					Kars	4.80659	0.000209701
					Gm10094	4.86186	2.3e-05
					Cbx5	4.87107	1.13e-06
					Gm13461	4.875	3.49e-05
					Syce2	4.92425	3.03e-05
					Tyms	5.04771	1.41e-05
					Lig1	5.14327	7.7e-07
					Pcna	5.1459	1.26e-08
					2810417H13Rik	5.17381	1.72e-07
					Mcm4	5.28667	7.26e-07
					Nrm	5.34282	1.55e-05
					Uhrf1	5.94081	3.32e-11
					Rrm2	6.0724	2.4e-08
					Paics	6.18626	1.36e-10
